# Supplementary material for: Dominance of Asia II 1 species of Bemisia tabaci in Pakistan and beyond
Source: Sci Rep. 2022 Jan 27;12:1528. doi: 10.1038/s41598-022-05612-1 (PMC8795192; doi:10.1038/s41598-022-05612-1)
Supplement: Supplementary file 2 — Supplementary Information 2. [file 41598_2022_5612_MOESM2_ESM.xlsx]

## Sheet: Table S1
			Sequences reported from South Asian countries (n=2524)
Sr #	#Accession	Species	Year	Country	Province
1	AF342778	Asia I	2001	Pakistan
2	AY057583	Asia I	2001	Pakistan	Sindh
3	AY057582	Asia II 1	2001	Pakistan	Punjab
4	AJ510078	Asia I	2002	Pakistan	Punjab
5	AJ510061	Asia I	2002	Pakistan	Sindh
6	AJ510062	Asia I	2002	Pakistan	Sindh
7	AJ510069	Asia I	2002	Pakistan	Sindh
8	AJ510066	Asia I	2002	Pakistan	Sindh
9	AJ510070	Asia I	2002	Pakistan	Punjab
10	AJ510068	Asia I	2002	Pakistan	Punjab
11	AJ510063	Asia I	2002	Pakistan	Punjab
12	AJ510059	Asia II 1	2002	Pakistan	Punjab
13	AJ510058	Asia II 1	2002	Pakistan	Sindh
14	AJ510060	Asia II 1	2002	Pakistan	Sindh
15	AJ510079	MEAM1	2002	Pakistan	Sindh
16	AJ510074	MEAM1	2002	Pakistan	Sindh
17	AJ510071	MEAM1	2002	Pakistan	Sindh
18	AJ510067	MEAM1	2002	Pakistan	Sindh
19	AJ510080	MEAM1	2002	Pakistan	Sindh
20	AJ510081	MEAM1	2002	Pakistan	Sindh
21	AJ510075	MEAM1	2002	Pakistan	Punjab
22	AJ510073	MEAM1	2002	Pakistan	Sindh
23	AJ510065	Asia II 1	2002	Pakistan	Punjab
24	AJ510072	MEAM1	2002	Pakistan	Punjab
25	AJ510057	Asia II 1	2002	Pakistan	Sindh
26	AJ510064	Asia II 1	2002	Pakistan	Sindh
27	AJ510077	MEAM1	2002	Pakistan	Punjab
28	AJ510076	MEAM1	2002	Pakistan	Punjab
29	AY686094	Asia II 1	2004	Pakistan	Punjab
30	HM488011	Asia II 1	2006	Pakistan	Punjab
31	HM488018	Asia II 1	2006	Pakistan	Punjab
32	HM488019	Asia II 1	2006	Pakistan	Punjab
33	HQ287534	Asia II 1	2006	Pakistan	Punjab
34	HM488017	Asia II 1	2006	Pakistan	Punjab
35	HM488016	Asia II 1	2006	Pakistan	Punjab
36	HM488015	Asia II 1	2006	Pakistan	Punjab
37	HM488014	Asia II 1	2006	Pakistan	Punjab
38	HM488013	Asia II 1	2006	Pakistan	Punjab
39	HM488012	Asia II 1	2006	Pakistan	Punjab
40	HM488010	Asia II 1	2006	Pakistan	Sindh
41	JX437452	Asia II 1	2007	Pakistan	Punjab
42	JQ964175	MEAM1	2008	Pakistan	Sindh
43	FJ025788	Asia I	2008	Pakistan	Sindh
44	JQ964176	MEAM1	2008	Pakistan	Sindh
45	JQ964173	MEAM1	2009	Pakistan	Sindh
46	AB731612	Asia II 1	2009	Pakistan	Sindh
47	AB731613	Asia II 1	2009	Pakistan	Punjab
48	AB731609	MEAM1	2009	Pakistan	Punjab
49	AB731606	Asia II 5	2009	Pakistan	Punjab
50	FJ710476	Asia II 7	2009	Pakistan	Punjab
51	FJ710473	Asia II 1	2009	Pakistan	Punjab
52	FJ710477	Asia II 1	2009	Pakistan	Punjab
53	FJ710474	Asia II 1	2009	Pakistan	Punjab
54	FJ710478	Asia II 1	2009	Pakistan	Punjab
55	FJ710475	Asia II 1	2009	Pakistan	Sindh
56	JQ964172	Asia II 1	2010	Pakistan	Sindh
57	AB731610	Asia II 1	2010	Pakistan	Punjab
58	AB731608	MEAM1	2010	Pakistan	Sindh
59	GU977260	Asia I	2010	Pakistan	Punjab
60	GU977259	Asia I	2010	Pakistan	Punjab
61	GU977261	Asia I	2010	Pakistan	Punjab
62	GU977262	Asia I	2010	Pakistan	Sindh
63	GU585372	Asia II 1	2010	Pakistan	Sindh
64	GU585378	Asia II 1	2010	Pakistan	Punjab
65	GU585377	Asia II 1	2010	Pakistan	Punjab
66	GU585376	Asia II 1	2010	Pakistan	Punjab
67	GU585373	Asia II 1	2010	Pakistan	Punjab
68	GU585369	Asia II 1	2010	Pakistan	Sindh
69	GU585375	Asia II 1	2010	Pakistan	Sindh
70	GU977270	MEAM1	2010	Pakistan	Sindh
71	GU977273	MEAM1	2010	Pakistan	Sindh
72	GU977272	MEAM1	2010	Pakistan	Punjab
73	GU977269	MEAM1	2010	Pakistan	Punjab
74	GU585371	Asia II 1	2010	Pakistan	Punjab
75	GU977265	Asia II 1	2010	Pakistan	Sindh
76	GU585370	Asia II 1	2010	Pakistan	Sindh
77	GU977268	MEAM1	2010	Pakistan	Sindh
78	GU977275	MEAM1	2010	Pakistan	Sindh
79	GU977274	MEAM1	2010	Pakistan	Sindh
80	GU977271	MEAM1	2010	Pakistan	Punjab
81	GU977267	MEAM1	2010	Pakistan	Punjab
82	GU977266	Asia II 1	2010	Pakistan	Punjab
83	GU977264	Asia II 1	2010	Pakistan	Sindh
84	GU977263	Asia II 1	2010	Pakistan	Punjab
85	GU585374	Pakistan 1	2010	Pakistan	Sindh
86	JQ964174	Asia II 1	2010	Pakistan	Punjab
87	JQ964171	Asia I	2010	Pakistan	Punjab
88	HE862289	Asia II 1	2011	Pakistan	Punjab
89	HE578895	Asia II 1	2011	Pakistan	Punjab
90	HE578889	Asia II 1	2011	Pakistan	Punjab
91	HE578894	Asia II 1	2011	Pakistan	Punjab
92	HE578893	Asia II 1	2011	Pakistan	Punjab
93	HE578896	Asia II 1	2011	Pakistan	Punjab
94	HE578890	Asia II 1	2011	Pakistan	Punjab
95	HE578891	Asia II 1	2011	Pakistan	Punjab
96	HE578892	Asia II 1	2011	Pakistan	Punjab
97	HG918190	Asia I	2012	Pakistan	Punjab
98	HG315652	Asia I	2012	Pakistan	Punjab
99	HG315654	Asia I	2012	Pakistan	Punjab
100	HF934987	Asia I	2012	Pakistan	Punjab
101	HG315653	Asia I	2012	Pakistan	Punjab
102	HF934997	Asia I	2012	Pakistan	Punjab
103	HF934996	Asia I	2012	Pakistan	Punjab
104	LN897428	Asia I	2012	Pakistan	Punjab
105	HF935015	Asia II 7	2012	Pakistan	Punjab
106	HG915748	Asia II 1	2012	Pakistan	Punjab
107	HF934976	Asia II 1	2012	Pakistan	Punjab
108	HG918186	Asia II 1	2012	Pakistan	Punjab
109	HG918184	Asia II 1	2012	Pakistan	Punjab
110	HG315647	Asia II 1	2012	Pakistan	Punjab
111	HG315641	Asia II 1	2012	Pakistan	Punjab
112	HG915741	Asia II 1	2012	Pakistan	Punjab
113	HG315667	Asia II 1	2012	Pakistan	Punjab
114	HG315642	Asia II 1	2012	Pakistan	Punjab
115	HG315657	Asia II 1	2012	Pakistan	Punjab
116	HG915738	Asia II 1	2012	Pakistan	Punjab
117	HG918189	Asia II 1	2012	Pakistan	Punjab
118	HG315650	Asia II 1	2012	Pakistan	Punjab
119	HG915746	Asia II 1	2012	Pakistan	Punjab
120	HG915733	Asia II 1	2012	Pakistan	Punjab
121	HF935009	Asia II 1	2012	Pakistan	Punjab
122	HF935006	Asia II 1	2012	Pakistan	Punjab
123	HF935004	Asia II 1	2012	Pakistan	KPK
124	HF935003	Asia II 1	2012	Pakistan	Punjab
125	HF935002	Asia II 1	2012	Pakistan	Punjab
126	HF934985	Asia II 1	2012	Pakistan	Punjab
127	HG315628	Asia II 1	2012	Pakistan	Punjab
128	HG918181	Asia II 1	2012	Pakistan	Punjab
129	HG315638	Asia II 1	2012	Pakistan	Punjab
130	HG915747	Asia II 1	2012	Pakistan	Punjab
131	HG915740	Asia II 1	2012	Pakistan	Punjab
132	HF935007	Asia II 1	2012	Pakistan	Punjab
133	HF935005	Asia II 1	2012	Pakistan	Punjab
134	HF934977	Asia II 1	2012	Pakistan	Punjab
135	HG315663	Asia II 1	2012	Pakistan	Punjab
136	HG315655	Asia II 1	2012	Pakistan	Punjab
137	HG315640	Asia II 1	2012	Pakistan	Punjab
138	HG315639	Asia II 1	2012	Pakistan	Punjab
139	HG915731	Asia II 1	2012	Pakistan	Punjab
140	HF934993	Asia II 1	2012	Pakistan	Punjab
141	HF934991	Asia II 1	2012	Pakistan	Punjab
142	HF934986	Asia II 1	2012	Pakistan	Punjab
143	HF934983	Asia II 1	2012	Pakistan	Punjab
144	HG915739	Asia II 1	2012	Pakistan	Punjab
145	HG915732	Asia II 1	2012	Pakistan	Punjab
146	HG315665	Asia II 1	2012	Pakistan	Punjab
147	HG315662	Asia II 1	2012	Pakistan	Punjab
148	HG315644	Asia II 1	2012	Pakistan	Punjab
149	HG315633	Asia II 1	2012	Pakistan	Punjab
150	HF935012	Asia II 1	2012	Pakistan	Punjab
151	HG315660	Asia II 1	2012	Pakistan	Punjab
152	HG315659	Asia II 1	2012	Pakistan	Punjab
153	HG315645	Asia II 1	2012	Pakistan	Punjab
154	HG915745	Asia II 1	2012	Pakistan	Punjab
155	HG915744	Asia II 1	2012	Pakistan	Punjab
156	HG915729	Asia II 1	2012	Pakistan	Punjab
157	HF935010	Asia II 1	2012	Pakistan	Punjab
158	HF934994	Asia II 1	2012	Pakistan	Punjab
159	HF679283	Asia II 1	2012	Pakistan	Punjab
160	HG915730	Asia II 1	2012	Pakistan	Punjab
161	HF934974	Asia II 1	2012	Pakistan	Punjab
162	HG315651	Asia II 1	2012	Pakistan	Punjab
163	HF935014	Asia II 1	2012	Pakistan	Punjab
164	HF934989	Asia II 1	2012	Pakistan	Punjab
165	HF934982	Asia II 1	2012	Pakistan	Punjab
166	HF934978	Asia II 1	2012	Pakistan	Punjab
167	HF934975	Asia II 1	2012	Pakistan	Punjab
168	HG315658	Asia II 1	2012	Pakistan	Punjab
169	HG315649	Asia II 1	2012	Pakistan	Punjab
170	HG315646	Asia II 1	2012	Pakistan	Punjab
171	HF935011	Asia II 1	2012	Pakistan	Punjab
172	HF934984	Asia II 1	2012	Pakistan	Punjab
173	HF934973	Asia II 1	2012	Pakistan	Punjab
174	HG315656	Asia II 1	2012	Pakistan	Punjab
175	HG315635	Asia II 1	2012	Pakistan	Punjab
176	HG315634	Asia II 1	2012	Pakistan	Punjab
177	HF935013	Asia II 1	2012	Pakistan	Punjab
178	HF935008	Asia II 1	2012	Pakistan	Punjab
179	HF934979	Asia II 1	2012	Pakistan	KPK
180	HG315643	Asia II 1	2012	Pakistan	Punjab
181	HF935001	Asia II 1	2012	Pakistan	Punjab
182	HF934998	Asia II 1	2012	Pakistan	Punjab
183	HF934992	Asia II 1	2012	Pakistan	Punjab
184	HF934981	Asia II 1	2012	Pakistan	Punjab
185	HG915736	Asia II 1	2012	Pakistan	Punjab
186	HF935000	Asia II 1	2012	Pakistan	Punjab
187	HF934995	Asia II 1	2012	Pakistan	Punjab
188	HF934980	Asia II 1	2012	Pakistan	Punjab
189	HG315664	MEAM1	2012	Pakistan	Punjab
190	HF934990	Asia II 1	2012	Pakistan	Punjab
191	HG915734	Asia II 1	2012	Pakistan	Punjab
192	HG915735	Asia II 1	2012	Pakistan	Punjab
193	HF934999	Asia II 1	2012	Pakistan	KPK
194	LN897431	Asia II 1	2012	Pakistan	Punjab
195	LN897430	Asia II 1	2012	Pakistan	Punjab
196	LN897429	Asia II 1	2012	Pakistan	Islamabad
197	LN897432	Asia II 1	2012	Pakistan	Punjab
198	KJ709460	Asia II 7	2012	Pakistan	Punjab
199	HG315668	Asia II 5	2012	Pakistan	Punjab
200	LN897425	Asia II 1	2012	Pakistan	Punjab
201	LN897420	Asia II 1	2012	Pakistan	Punjab
202	LN897419	Asia II 1	2012	Pakistan	Punjab
203	LN897418	Asia II 1	2012	Pakistan	Punjab
204	LT222297	Asia II 1	2012	Pakistan	Punjab
205	LN897426	Asia II 1	2012	Pakistan	Punjab
206	LN897416	Asia II 1	2012	Pakistan	Punjab
207	LN897421	Asia II 1	2012	Pakistan	Punjab
208	HG315636	Asia II 5	2012	Pakistan	Punjab
209	LN897417	Asia II 1	2012	Pakistan	Punjab
210	HG915742	Asia II 1	2012	Pakistan	Punjab
211	LN897424	Asia II 1	2012	Pakistan	Punjab
212	LN897423	Asia II 1	2012	Pakistan	Punjab
213	LN897422	Asia II 1	2012	Pakistan	Punjab
214	HG315632	Asia II 1	2012	Pakistan	Punjab
215	KJ486819	Asia II 7	2012	Pakistan	Islamabad
216	KJ486817	Asia II 7	2012	Pakistan	Punjab
217	KJ709452	Asia II 7	2012	Pakistan	Punjab
218	KJ486818	Asia II 7	2012	Pakistan	Islamabad
219	HG915737	Asia II 1	2012	Pakistan	Punjab
220	KJ709457	Asia II 7	2012	Pakistan	Islamabad
221	KJ486816	Asia II 7	2012	Pakistan	Islamabad
222	KJ709453	Asia II 7	2012	Pakistan	Islamabad
223	KJ486826	Asia II 1	2012	Pakistan	Punjab
224	KJ486830	Asia II 1	2012	Pakistan	Islamabad
225	LN897427	Asia II 1	2012	Pakistan	Islamabad
226	KJ709455	Asia II 7	2012	Pakistan	Islamabad
227	KJ486829	Asia II 1	2012	Pakistan	Punjab
228	KJ486828	Asia II 1	2012	Pakistan	Islamabad
229	KJ486825	Asia II 1	2012	Pakistan	Islamabad
230	KJ486827	Asia II 1	2012	Pakistan	Punjab
231	KJ709461	Pakistan	2012	Pakistan	Islamabad
232	HG315630	Asia II 1	2012	Pakistan	Sindh
233	KJ709456	Asia II 7	2012	Pakistan	Sindh
234	HE681749	Asia II 1	2012	Pakistan	Sindh
235	HE681751	Asia II 1	2012	Pakistan	Sindh
236	HE681752	Asia II 1	2012	Pakistan	Sindh
237	HE681747	MEAM1	2012	Pakistan	Punjab
238	HE681748	MEAM1	2012	Pakistan	KPK
239	HG918193	Asia II 1	2012	Pakistan	Islamabad
240	HG918192	Asia II 1	2012	Pakistan	Islamabad
241	KJ709459	Asia II 5	2012	Pakistan	Islamabad
242	KJ709458	Asia II 7	2012	Pakistan	Islamabad
243	KJ709454	Asia II 7	2012	Pakistan	Punjab
244	KJ486831	Asia II 1	2012	Pakistan	Punjab
245	KJ486824	Asia II 7	2012	Pakistan	Punjab
246	KJ486823	Asia II 7	2012	Pakistan	Punjab
247	KJ486822	Asia II 7	2012	Pakistan	Punjab
248	KJ486821	Asia II 7	2012	Pakistan	Punjab
249	KJ486820	Asia II 7	2012	Pakistan	Punjab
250	HG918191	Asia II 1	2012	Pakistan	Punjab
251	HG918188	Asia II 1	2012	Pakistan	Punjab
252	HG918187	Asia II 1	2012	Pakistan	Punjab
253	HG918185	Asia II 1	2012	Pakistan	Punjab
254	HG918182	Asia II 1	2012	Pakistan	Punjab
255	HG315666	Asia II 1	2012	Pakistan	Punjab
256	HG315661	Asia II 1	2012	Pakistan	Punjab
257	HG315648	Asia II 1	2012	Pakistan	Punjab
258	HG315637	Asia II 1	2012	Pakistan	Punjab
259	HG915749	Asia II 1	2012	Pakistan	Punjab
260	HG915743	Asia II 1	2012	Pakistan	Sindh
261	HF934988	Asia I	2012	Pakistan	Sindh
262	HE681755	MEAM1	2012	Pakistan	Sindh
263	HE681754	Asia II 1	2012	Pakistan	Sindh
264	HE681753	Asia II 1	2012	Pakistan	Sindh
265	HE681750	MEAM1	2012	Pakistan	Sindh
266	HE681746	MEAM1	2012	Pakistan	Sindh
267	HE774749	Asia II 1	2012	Pakistan	Sindh
268	HE774748	Asia II 1	2012	Pakistan	Sindh
269	HE774747	Asia II 1	2012	Pakistan	Sindh
270	HE774746	Asia II 1	2012	Pakistan	Sindh
271	HE774745	Asia II 1	2012	Pakistan	Sindh
272	HE774744	Asia II 1	2012	Pakistan	Sindh
273	HE774743	Asia II 1	2012	Pakistan	Sindh
274	HE774742	Asia II 1	2012	Pakistan	Sindh
275	HE774741	MEAM1	2012	Pakistan	Sindh
276	HE774740	Asia II 1	2012	Pakistan	Punjab
277	HG918196	Asia I	2013	Pakistan	KPK
278	HG918194	Asia II 1	2013	Pakistan	KPK
279	HG918211	Asia II 1	2013	Pakistan	Sindh
280	HG918210	Asia II 1	2013	Pakistan	Sindh
281	HG918214	MEAM1	2013	Pakistan	Sindh
282	HG918203	MEAM1	2013	Pakistan	Sindh
283	HG918201	MEAM1	2013	Pakistan	Sindh
284	HG918198	MEAM1	2013	Pakistan	Sindh
285	HG918200	MEAM1	2013	Pakistan	Sindh
286	HG918183	MEAM1	2013	Pakistan	Sindh
287	HG918202	MEAM1	2013	Pakistan	Sindh
288	HG918215	MEAM1	2013	Pakistan	Sindh
289	HG918208	MEAM1	2013	Pakistan	Sindh
290	HG918209	MEAM1	2013	Pakistan	Sindh
291	HG918207	MEAM1	2013	Pakistan	Punjab
292	HG918199	MEAM1	2013	Pakistan	Punjab
293	LN835406	Asia II 1	2013	Pakistan	Punjab
294	LN835395	Asia II 1	2013	Pakistan	Punjab
295	LN832347	Asia II 1	2013	Pakistan	Punjab
296	LN832337	Asia II 1	2013	Pakistan	Punjab
297	LN832328	Asia II 1	2013	Pakistan	Sindh
298	LN832315	Asia II 1	2013	Pakistan	Punjab
299	LN832310	Asia II 1	2013	Pakistan	Punjab
300	LN835401	Asia II 1	2013	Pakistan	KPK
301	LN835392	Asia II 1	2013	Pakistan	Punjab
302	LN897436	Asia II 1	2013	Pakistan	Punjab
303	LN835393	Asia II 1	2013	Pakistan	Punjab
304	LN832350	Asia II 1	2013	Pakistan	Punjab
305	LN832343	Asia II 1	2013	Pakistan	Punjab
306	LN832340	Asia II 1	2013	Pakistan	Punjab
307	LN832339	Asia II 1	2013	Pakistan	Punjab
308	LN832336	Asia II 1	2013	Pakistan	Punjab
309	LN832334	Asia II 1	2013	Pakistan	Punjab
310	LN832317	Asia II 1	2013	Pakistan	Punjab
311	LN832316	Asia II 1	2013	Pakistan	Sindh
312	LN832300	Asia II 1	2013	Pakistan	Sindh
313	LN832293	Asia II 1	2013	Pakistan	Sindh
314	MW349510	Asia II 1	2013	Pakistan	Punjab
315	LN832312	Asia II 1	2013	Pakistan	Punjab
316	LN832329	Asia II 1	2013	Pakistan	Punjab
317	LN832326	Asia II 1	2013	Pakistan	Punjab
318	LN832323	Asia II 1	2013	Pakistan	Punjab
319	LN897442	Asia II 1	2013	Pakistan	Punjab
320	LN835405	Asia II 1	2013	Pakistan	Punjab
321	LN835404	Asia II 1	2013	Pakistan	Punjab
322	LN835398	Asia II 1	2013	Pakistan	Punjab
323	LN835391	Asia II 1	2013	Pakistan	Punjab
324	LN832359	Asia II 1	2013	Pakistan	Punjab
325	LN832354	Asia II 1	2013	Pakistan	Punjab
326	LN832351	Asia II 1	2013	Pakistan	Punjab
327	LN832349	Asia II 1	2013	Pakistan	Punjab
328	LN832348	Asia II 1	2013	Pakistan	Punjab
329	LN832335	Asia II 1	2013	Pakistan	Punjab
330	LN832332	Asia II 1	2013	Pakistan	Punjab
331	LN832327	Asia II 1	2013	Pakistan	Sindh
332	LN832319	Asia II 1	2013	Pakistan	Sindh
333	LN832304	Asia II 1	2013	Pakistan	Sindh
334	LN832303	Asia II 1	2013	Pakistan	Sindh
335	LN832294	Asia II 1	2013	Pakistan	Sindh
336	LN832290	Asia II 1	2013	Pakistan	Sindh
337	LN832286	Asia II 1	2013	Pakistan	Punjab
338	LN832285	Asia II 1	2013	Pakistan	Punjab
339	LN832346	Asia II 8	2013	Pakistan	Punjab
340	LN835397	Asia II 1	2013	Pakistan	Punjab
341	LN832333	Asia II 1	2013	Pakistan	Punjab
342	LN897441	Asia II 1	2013	Pakistan	Punjab
343	LN897440	Asia II 1	2013	Pakistan	Punjab
344	LN835407	Asia II 1	2013	Pakistan	Punjab
345	LN832360	Asia II 1	2013	Pakistan	Punjab
346	LN832356	Asia II 1	2013	Pakistan	Punjab
347	LN832355	Asia II 1	2013	Pakistan	Punjab
348	LN832353	Asia II 1	2013	Pakistan	Punjab
349	LN832344	Asia II 1	2013	Pakistan	Punjab
350	LN832338	Asia II 1	2013	Pakistan	Punjab
351	LN832331	Asia II 1	2013	Pakistan	Punjab
352	LN832324	Asia II 1	2013	Pakistan	Punjab
353	LN832322	Asia II 1	2013	Pakistan	Sindh
354	LN832313	Asia II 1	2013	Pakistan	Sindh
355	LN832298	Asia II 1	2013	Pakistan	Punjab
356	LN832292	Asia II 1	2013	Pakistan	Sindh
357	LN897438	Asia II 1	2013	Pakistan	Punjab
358	LN897433	Asia II 1	2013	Pakistan	Punjab
359	LN835389	Asia II 1	2013	Pakistan	Punjab
360	LN897454	Asia II 1	2013	Pakistan	Punjab
361	LN835403	Asia II 1	2013	Pakistan	Punjab
362	LN835400	Asia II 1	2013	Pakistan	Punjab
363	LN835394	Asia II 1	2013	Pakistan	Punjab
364	LN835390	Asia II 1	2013	Pakistan	Punjab
365	LN832358	Asia II 1	2013	Pakistan	Punjab
366	LN832357	Asia II 1	2013	Pakistan	Punjab
367	LN832352	Asia II 1	2013	Pakistan	Punjab
368	LN832345	Asia II 1	2013	Pakistan	Punjab
369	LN832330	Asia II 1	2013	Pakistan	Sindh
370	LN832325	Asia II 1	2013	Pakistan	Punjab
371	LN832305	Asia II 1	2013	Pakistan	Sindh
372	LN832302	Asia II 1	2013	Pakistan	Sindh
373	LN832297	Asia II 1	2013	Pakistan	Sindh
374	LN832296	Asia II 1	2013	Pakistan	Punjab
375	LN832287	Asia II 1	2013	Pakistan	KPK
376	LN897439	Asia II 1	2013	Pakistan	KPK
377	LN897435	Asia II 1	2013	Pakistan	Punjab
378	LN897455	Asia II 1	2013	Pakistan	Punjab
379	LN835402	Asia II 1	2013	Pakistan	Punjab
380	LN835399	Asia II 1	2013	Pakistan	Punjab
381	LN835396	Asia II 1	2013	Pakistan	Sindh
382	LN832361	Asia II 1	2013	Pakistan	Sindh
383	LN832307	Asia II 1	2013	Pakistan	Sindh
384	LN832299	Asia II 1	2013	Pakistan	Punjab
385	LN832289	Asia II 1	2013	Pakistan	Punjab
386	LN832318	Asia II 1	2013	Pakistan	Sindh
387	LN832321	Asia II 1	2013	Pakistan	Punjab
388	LN832306	Asia II 1	2013	Pakistan	Punjab
389	LN897453	Asia II 1	2013	Pakistan	Sindh
390	LN897437	Asia II 1	2013	Pakistan	Sindh
391	LN832288	MEAM1	2013	Pakistan	Punjab
392	LN832283	MEAM1	2013	Pakistan	Sindh
393	KJ486835	Asia II 7	2013	Pakistan	Punjab
394	LN897434	MEAM1	2013	Pakistan	Sindh
395	LN832341	MEAM1	2013	Pakistan	Sindh
396	MW349514	MEAM1	2013	Pakistan	Sindh
397	MW349513	MEAM1	2013	Pakistan	Sindh
398	MW349512	MEAM1	2013	Pakistan	Punjab
399	MW349511	MEAM1	2013	Pakistan	Sindh
400	LN835388	Asia II 1	2013	Pakistan	Punjab
401	LN832308	MEAM1	2013	Pakistan	Sindh
402	LN832342	MEAM1	2013	Pakistan	Punjab
403	LN835387	MEAM1	2013	Pakistan	Punjab
404	KJ486837	Asia II 7	2013	Pakistan	Sindh
405	KJ486836	Asia II 7	2013	Pakistan	Sindh
406	LN835386	MEAM1	2013	Pakistan	Sindh
407	LN832311	MEAM1	2013	Pakistan	Sindh
408	LN832309	MEAM1	2013	Pakistan	Sindh
409	LN832291	MEAM1	2013	Pakistan	Sindh
410	LN832284	MEAM1	2013	Pakistan	Sindh
411	MW349509	MEAM1	2013	Pakistan	Sindh
412	MW349508	MEAM1	2013	Pakistan	Sindh
413	MW349507	MEAM1	2013	Pakistan	Sindh
414	MW349506	MEAM1	2013	Pakistan	Sindh
415	MW349505	MEAM1	2013	Pakistan	Sindh
416	MW349504	MEAM1	2013	Pakistan	Sindh
417	MW349503	MEAM1	2013	Pakistan	Sindh
418	MW349502	MEAM1	2013	Pakistan	Sindh
419	MW349497	MEAM1	2013	Pakistan	Punjab
420	MW349496	MEAM1	2013	Pakistan	Sindh
421	LN897449	Asia II 5	2013	Pakistan	Punjab
422	LN832295	MEAM1	2013	Pakistan	Islamabad
423	LN832314	Asia II 1	2013	Pakistan	Punjab
424	KJ486805	Asia II 1	2013	Pakistan	Islamabad
425	KJ486838	Asia II 1	2013	Pakistan	Islamabad
426	KJ486809	Asia II 1	2013	Pakistan	Islamabad
427	KJ486811	Asia II 1	2013	Pakistan	Islamabad
428	KJ486815	Asia II 1	2013	Pakistan	Islamabad
429	KJ486839	Asia II 1	2013	Pakistan	Islamabad
430	KJ486803	Asia II 1	2013	Pakistan	Islamabad
431	KJ486813	Asia II 1	2013	Pakistan	Punjab
432	KJ486804	Asia II 1	2013	Pakistan	Islamabad
433	KJ486812	Asia II 1	2013	Pakistan	Islamabad
434	KJ486807	Asia II 1	2013	Pakistan	Islamabad
435	KJ486802	Asia II 1	2013	Pakistan	KPK
436	KJ486808	Asia II 1	2013	Pakistan	Punjab
437	KJ486801	Asia II 5	2013	Pakistan	Islamabad
438	KJ486834	Asia II 5	2013	Pakistan	Punjab
439	KJ486832	Asia II 5	2013	Pakistan	Punjab
440	KJ486833	Asia II 5	2013	Pakistan	Sindh
441	MG565973	Asia II 1	2013	Pakistan	Sindh
442	MW349501	MEAM1	2013	Pakistan	Sindh
443	MW349500	MEAM1	2013	Pakistan	Sindh
444	MW349499	MEAM1	2013	Pakistan	Punjab
445	MW349498	MEAM1	2013	Pakistan	Punjab
446	HG792866	Asia II 1	2013	Pakistan	Punjab
447	HG792863	Asia II 1	2013	Pakistan	Punjab
448	HG792862	Asia II 1	2013	Pakistan	Punjab
449	HG792867	Asia II 1	2013	Pakistan
450	HG792861	Asia II 1	2013	Pakistan	Punjab
451	HG315629	Asia II 1	2013	Pakistan	Punjab
452	KF751540	Asia II 1	2013	Pakistan	Punjab
453	KF751567	Asia II 1	2013	Pakistan	Punjab
454	KF977872	Asia II 1	2013	Pakistan	Punjab
455	KF751553	Asia II 1	2013	Pakistan	Sindh
456	KF751537	Asia II 1	2013	Pakistan	Sindh
457	KF751548	Asia II 1	2013	Pakistan	Sindh
458	KF751560	Asia II 1	2013	Pakistan	Punjab
459	KF751561	Asia II 1	2013	Pakistan	Punjab
460	KF751535	Asia II 1	2013	Pakistan	Punjab
461	KF751531	Asia II 1	2013	Pakistan	Sindh
462	KF751541	Asia II 1	2013	Pakistan	Punjab
463	KF977870	Asia II 1	2013	Pakistan	Sindh
464	KF751568	Asia II 1	2013	Pakistan	Punjab
465	KF751569	Asia II 1	2013	Pakistan	Punjab
466	KF751536	Asia II 1	2013	Pakistan	Punjab
467	KF751564	Asia II 1	2013	Pakistan	Punjab
468	KF751538	Asia II 1	2013	Pakistan	Punjab
469	KF751534	Asia II 1	2013	Pakistan	Punjab
470	KF751554	Asia II 1	2013	Pakistan	Sindh
471	KF751552	Asia II 1	2013	Pakistan	Punjab
472	KF751547	Asia II 1	2013	Pakistan	Punjab
473	KF751539	Asia II 1	2013	Pakistan	Sindh
474	KF751544	Asia II 1	2013	Pakistan	Punjab
475	KF751559	Asia II 1	2013	Pakistan	Sindh
476	KF751545	Asia II 1	2013	Pakistan	Punjab
477	KF751530	Asia II 1	2013	Pakistan	Punjab
478	KF751532	Asia II 1	2013	Pakistan	Sindh
479	KF751563	Asia II 1	2013	Pakistan	Punjab
480	KF751546	Asia II 1	2013	Pakistan	Punjab
481	KF751533	Asia II 1	2013	Pakistan	Sindh
482	KF751562	Asia II 1	2013	Pakistan	Punjab
483	KF751550	MEAM1	2013	Pakistan	Punjab
484	KF751543	Asia II 1	2013	Pakistan	Punjab
485	KF751551	Asia II 1	2013	Pakistan	Punjab
486	KF751565	Asia II 1	2013	Pakistan	Punjab
487	KF751542	Asia II 1	2013	Pakistan	Sindh
488	KF751529	Asia II 1	2013	Pakistan	Punjab
489	KF751573	MEAM1	2013	Pakistan	Sindh
490	KF751557	Asia II 1	2013	Pakistan	Punjab
491	KF751549	MEAM1	2013	Pakistan	Punjab
492	KF751571	Asia II 5	2013	Pakistan	Punjab
493	KF751556	Asia II 1	2013	Pakistan	Punjab
494	KF751570	Asia II 5	2013	Pakistan	Punjab
495	KF751566	Asia II 1	2013	Pakistan	Punjab
496	KF751558	Asia II 1	2013	Pakistan	Punjab
497	KF751555	Asia II 1	2013	Pakistan	Sindh
498	KF751528	Asia II 1	2013	Pakistan	Punjab
499	KF751572	Asia II 5	2013	Pakistan	Punjab
500	AB787294	Asia II 1	2013	Pakistan	Sindh
501	HG792860	Asia II 1	2013	Pakistan	Sindh
502	HG918213	MEAM1	2013	Pakistan	Sindh
503	HG918212	MEAM1	2013	Pakistan	Sindh
504	HG918206	MEAM1	2013	Pakistan	Sindh
505	HG918205	MEAM1	2013	Pakistan	Sindh
506	HG918204	MEAM1	2013	Pakistan	Sindh
507	HG918197	Asia II 1	2013	Pakistan	Islamabad
508	HG918195	Asia II 1	2013	Pakistan	Islamabad
509	KJ486814	Asia II 1	2013	Pakistan	Islamabad
510	KJ486810	Asia II 1	2013	Pakistan	Sindh
511	KJ486806	Asia II 1	2013	Pakistan	Sindh
512	HG792865	Asia II 1	2013	Pakistan	Sindh
513	KF977873	MEAM1	2013	Pakistan	KPK
514	KF977871	Asia II 1	2013	Pakistan	Punjab
515	LN897451	Asia II 1	2014	Pakistan	Punjab
516	LN897447	Asia II 1	2014	Pakistan	KPK
517	LN897446	Asia II 1	2014	Pakistan	Punjab
518	LN897452	Asia II 1	2014	Pakistan	Punjab
519	LN897445	Asia II 1	2014	Pakistan	Punjab
520	LN897444	Asia II 1	2014	Pakistan	Punjab
521	LN897448	Asia II 1	2014	Pakistan	Punjab
522	LN897443	Asia II 1	2014	Pakistan
523	LN897450	Asia II 5	2014	Pakistan
524	LN717254	Asia II 1	2014	Pakistan	KPK
525	LN717255	Asia II 1	2014	Pakistan	Sindh
526	KX675912	Asia II 1	2015	Pakistan	KPK
527	KX675908	MEAM1	2015	Pakistan	Punjab
528	KX675913	Asia II 1	2015	Pakistan	Punjab
529	KX675918	Asia II 1	2015	Pakistan	Punjab
530	KX675909	Asia II 1	2015	Pakistan	Sindh
531	KX675916	Asia II 1	2015	Pakistan	Sindh
532	KX675907	MEAM1	2015	Pakistan	Sindh
533	KX675904	MEAM1	2015	Pakistan	Punjab
534	KX675905	MEAM1	2015	Pakistan	Punjab
535	KX675915	Asia II 1	2015	Pakistan	Punjab
536	LN835372	Asia II 1	2015	Pakistan	Sindh
537	LN835370	Asia II 1	2015	Pakistan	Punjab
538	LN835373	Asia II 1	2015	Pakistan	Punjab
539	LN835384	Asia II 1	2015	Pakistan	Sindh
540	LN835381	Asia II 1	2015	Pakistan	Punjab
541	LN835379	Asia II 1	2015	Pakistan	Punjab
542	LN835368	Asia II 1	2015	Pakistan	Punjab
543	LN835382	Asia II 1	2015	Pakistan	Punjab
544	LN835371	Asia II 1	2015	Pakistan	Punjab
545	LN835369	Asia II 1	2015	Pakistan	Punjab
546	LN835383	Asia II 1	2015	Pakistan	Punjab
547	LN835367	Asia II 1	2015	Pakistan	Sindh
548	LN835366	Asia II 1	2015	Pakistan	Sindh
549	LN835380	MEAM1	2015	Pakistan	Sindh
550	LN835377	MEAM1	2015	Pakistan	Sindh
551	LN835374	MEAM1	2015	Pakistan	Sindh
552	LN835385	MEAM1	2015	Pakistan	Sindh
553	LN835378	MEAM1	2015	Pakistan	Punjab
554	LN835375	MEAM1	2015	Pakistan	Punjab
555	KT708915	Asia II 7	2015	Pakistan	Punjab
556	KT708839	Asia II 7	2015	Pakistan	Punjab
557	KT708906	Asia II 7	2015	Pakistan	Punjab
558	KT708825	Asia II 7	2015	Pakistan	Punjab
559	KT708937	Asia II 7	2015	Pakistan	Punjab
560	KT708857	Asia II 7	2015	Pakistan	Punjab
561	KT708856	Asia II 7	2015	Pakistan	Punjab
562	KT708855	Asia II 7	2015	Pakistan	Punjab
563	KT708883	Asia II 1	2015	Pakistan	Punjab
564	KT708829	Asia II 1	2015	Pakistan	Punjab
565	KT708896	Asia II 1	2015	Pakistan	Punjab
566	KT708886	Asia II 1	2015	Pakistan	Punjab
567	KT708844	Asia II 1	2015	Pakistan	Punjab
568	KT708897	Asia II 1	2015	Pakistan	Punjab
569	KT708872	Asia II 1	2015	Pakistan	Punjab
570	KT708871	Asia II 1	2015	Pakistan	Punjab
571	KT708846	Asia II 1	2015	Pakistan	Punjab
572	KT708826	Asia II 1	2015	Pakistan	Punjab
573	KT708928	Asia II 1	2015	Pakistan	Punjab
574	KT708876	Asia II 1	2015	Pakistan	Punjab
575	KT708932	Asia II 1	2015	Pakistan	Punjab
576	KT708916	Asia II 1	2015	Pakistan	Punjab
577	KT708911	Asia II 1	2015	Pakistan	Punjab
578	KT708908	Asia II 1	2015	Pakistan	Punjab
579	KT708894	Asia II 1	2015	Pakistan	Sindh
580	KT708858	Asia II 1	2015	Pakistan	Punjab
581	KT708835	Asia II 1	2015	Pakistan	Punjab
582	KT708831	Asia II 1	2015	Pakistan	Punjab
583	KT708830	Asia II 1	2015	Pakistan	Punjab
584	KT708940	Asia II 1	2015	Pakistan	Punjab
585	KT708936	Asia II 1	2015	Pakistan	Punjab
586	KT708931	Asia II 1	2015	Pakistan	Punjab
587	KT708924	Asia II 1	2015	Pakistan	Punjab
588	KT708923	Asia II 1	2015	Pakistan	Punjab
589	KT708914	Asia II 1	2015	Pakistan	Punjab
590	KT708907	Asia II 1	2015	Pakistan	Punjab
591	KT708875	Asia II 1	2015	Pakistan	Punjab
592	KT708862	Asia II 1	2015	Pakistan	Punjab
593	KT708860	Asia II 1	2015	Pakistan	Punjab
594	KT708851	Asia II 1	2015	Pakistan	Punjab
595	KT708843	Asia II 1	2015	Pakistan	Punjab
596	KT708841	Asia II 1	2015	Pakistan	Punjab
597	KT708834	Asia II 1	2015	Pakistan	Punjab
598	KT708926	Asia II 1	2015	Pakistan	Punjab
599	KT708903	Asia II 1	2015	Pakistan	Punjab
600	KT708889	Asia II 1	2015	Pakistan	Punjab
601	KT708885	Asia II 1	2015	Pakistan	Punjab
602	KT708838	Asia II 1	2015	Pakistan	Punjab
603	KT708927	Asia II 1	2015	Pakistan	Punjab
604	KT708887	Asia II 1	2015	Pakistan	Punjab
605	KT708882	Asia II 1	2015	Pakistan	Punjab
606	KT708869	Asia II 1	2015	Pakistan	Punjab
607	KT708867	Asia II 1	2015	Pakistan	Punjab
608	KT708938	Asia II 1	2015	Pakistan	Sindh
609	KT708935	Asia II 1	2015	Pakistan	Punjab
610	KT708925	Asia II 1	2015	Pakistan	Punjab
611	KT708921	Asia II 1	2015	Pakistan	Punjab
612	KT708909	Asia II 1	2015	Pakistan	Punjab
613	KT708901	Asia II 1	2015	Pakistan	Punjab
614	KT708900	Asia II 1	2015	Pakistan	Punjab
615	KT708895	Asia II 1	2015	Pakistan	Punjab
616	KT708891	Asia II 1	2015	Pakistan	Punjab
617	KT708877	Asia II 1	2015	Pakistan	Punjab
618	KT708873	Asia II 1	2015	Pakistan	Punjab
619	KT708863	Asia II 1	2015	Pakistan	Punjab
620	KT708852	Asia II 1	2015	Pakistan	Punjab
621	KT708837	Asia II 1	2015	Pakistan	Punjab
622	KT708836	Asia II 1	2015	Pakistan	Punjab
623	KT708832	Asia II 1	2015	Pakistan	Punjab
624	KT708913	Asia II 1	2015	Pakistan	Punjab
625	KT708893	Asia II 1	2015	Pakistan	Punjab
626	KT708827	Asia II 1	2015	Pakistan	Punjab
627	KT708929	Asia II 1	2015	Pakistan	Punjab
628	KT708884	Asia II 1	2015	Pakistan	Punjab
629	KT708878	Asia II 1	2015	Pakistan	Punjab
630	KT708842	Asia II 1	2015	Pakistan	Punjab
631	KT708934	Asia II 1	2015	Pakistan	Punjab
632	KT708912	Asia II 1	2015	Pakistan	Punjab
633	KT708904	Asia II 1	2015	Pakistan	Punjab
634	KT708899	Asia II 1	2015	Pakistan	Punjab
635	KT708898	Asia II 1	2015	Pakistan	Punjab
636	KT708881	Asia II 1	2015	Pakistan	Punjab
637	KT708870	Asia II 1	2015	Pakistan	Punjab
638	KT708828	Asia II 1	2015	Pakistan	Punjab
639	KT708892	Asia II 1	2015	Pakistan	Punjab
640	KT708939	Asia II 1	2015	Pakistan	Punjab
641	KT708910	Asia II 1	2015	Pakistan	Punjab
642	KT708864	Asia II 1	2015	Pakistan	Punjab
643	KT708930	Asia II 1	2015	Pakistan	Punjab
644	KT708922	Asia II 1	2015	Pakistan	Punjab
645	KT708917	Asia II 1	2015	Pakistan	Punjab
646	KT708874	Asia II 1	2015	Pakistan	Punjab
647	KT708865	Asia II 1	2015	Pakistan	Punjab
648	KT708933	Asia II 1	2015	Pakistan	Punjab
649	KT708920	Asia II 1	2015	Pakistan	Punjab
650	KT708919	Asia II 1	2015	Pakistan	Punjab
651	KT708918	Asia II 1	2015	Pakistan	Punjab
652	KT708879	Asia II 1	2015	Pakistan	Punjab
653	KT708902	Asia II 1	2015	Pakistan	Punjab
654	KT708861	Asia II 1	2015	Pakistan	Punjab
655	KT708905	Asia II 1	2015	Pakistan	Punjab
656	LN835376	MEAM1	2015	Pakistan	Punjab
657	KT708853	Asia II 1	2015	Pakistan	Punjab
658	KT708866	Asia II 1	2015	Pakistan	Punjab
659	KT708880	Asia II 1	2015	Pakistan	Punjab
660	KT708854	Asia II 5	2015	Pakistan	Punjab
661	KT708868	Asia II 1	2015	Pakistan	Punjab
662	KT708850	Asia II 1	2015	Pakistan	Punjab
663	KT708848	Asia II 1	2015	Pakistan	Punjab
664	KT708888	Asia II 1	2015	Pakistan	Punjab
665	KT708840	Asia II 5	2015	Pakistan	Punjab
666	KT708845	Asia II 1	2015	Pakistan	Punjab
667	KT708833	Asia II 1	2015	Pakistan	Punjab
668	KT708849	Asia II 1	2015	Pakistan	Punjab
669	KT709165	Asia II 1	2015	Pakistan	Punjab
670	KT708890	Asia II 1	2015	Pakistan	Punjab
671	KT708859	Asia II 1	2015	Pakistan
672	KT708847	Asia II 1	2015	Pakistan
673	KU307105	Asia II 1	2015	Pakistan
674	KU307104	Asia II 1	2015	Pakistan
675	KU307108	Asia II 1	2015	Pakistan
676	KU307106	Asia II 1	2015	Pakistan
677	KU307101	Asia II 1	2015	Pakistan	Punjab
678	KU307097	MEAM1	2015	Pakistan	Punjab
679	KX675917	Asia II 1	2015	Pakistan	Punjab
680	KX675914	Asia II 1	2015	Pakistan	Punjab
681	KX675911	Asia II 1	2015	Pakistan	Sindh
682	KX675910	Asia II 1	2015	Pakistan
683	KX675906	MEAM1	2015	Pakistan
684	KU307110	Asia II 1	2015	Pakistan
685	KU307109	Asia II 1	2015	Pakistan
686	KU307107	Asia II 1	2015	Pakistan
687	KU307103	Asia II 1	2015	Pakistan
688	KU307102	Asia II 1	2015	Pakistan
689	KU307100	MEAM1	2015	Pakistan
690	KU307099	MEAM1	2015	Pakistan
691	KU307098	MEAM1	2015	Pakistan
692	KU307096	MEAM1	2015	Pakistan	Punjab
693	LN717256	Asia II 1	2015	Pakistan	Punjab
694	MK357347	Asia II 1	2017	Pakistan	Punjab
695	MK357346	Asia II 1	2017	Pakistan	Punjab
696	MK357345	Asia II 1	2017	Pakistan	Punjab
697	MK357344	Asia II 1	2017	Pakistan	Punjab
698	MK357343	Asia II 1	2017	Pakistan	Punjab
699	MK357342	Asia II 1	2017	Pakistan	Punjab
700	MK357341	Asia II 1	2017	Pakistan	Punjab
701	MK357340	Asia II 1	2017	Pakistan	Punjab
702	MK357339	Asia II 1	2017	Pakistan	Punjab
703	MK357338	Asia II 1	2017	Pakistan	Punjab
704	MK357337	Asia II 1	2017	Pakistan	Punjab
705	MK357336	Asia II 1	2017	Pakistan	Punjab
706	MK357335	Asia II 1	2017	Pakistan	Punjab
707	MK357334	Asia II 1	2017	Pakistan	Punjab
708	MK357333	Asia II 1	2017	Pakistan	Punjab
709	MK357332	Asia II 1	2017	Pakistan	Punjab
710	MK357331	Asia II 1	2017	Pakistan	Punjab
711	MK357330	Asia II 1	2017	Pakistan	Punjab
712	MK357329	Asia II 1	2017	Pakistan	Punjab
713	MK357328	Asia II 1	2017	Pakistan	Punjab
714	MF145536	MEAM1	2016	Pakistan	Punjab
715	MF145538	Asia II 1	2016	Pakistan	Punjab
716	MF145539	Asia II 1	2016	Pakistan	Punjab
717	MF145540	Asia II 1	2016	Pakistan	Punjab
718	MF145541	Asia II 1	2016	Pakistan	Punjab
719	MF145542	Asia II 1	2016	Pakistan	Punjab
720	MF145543	Asia II 1	2016	Pakistan	Punjab
721	MF145544	Asia II 1	2016	Pakistan	Punjab
722	MF145546	Asia II 1	2016	Pakistan	Punjab
723	MF145531	MEAM1	2016	Pakistan	Punjab
724	MF145532	MEAM1	2016	Pakistan	Punjab
725	MF145533	MEAM1	2016	Pakistan	Punjab
726	MF145534	MEAM1	2016	Pakistan	Punjab
727	MF145535	MEAM1	2016	Pakistan	Punjab
728	MF145601	Asia II 1	2016	Pakistan	Punjab
729	MF145593	Asia II 1	2016	Pakistan	Punjab
730	MF145586	Asia II 1	2016	Pakistan	Sindh
731	MF145576	Asia II 1	2016	Pakistan	Sindh
732	MF145566	Asia II 1	2016	Pakistan	Balochistan
733	MF145564	Asia II 1	2016	Pakistan	KPK
734	MF145556	Asia II 1	2016	Pakistan	KPK
735	MF145656	Asia II 1	2016	Pakistan	Punjab
736	MF145652	Asia II 1	2016	Pakistan	Punjab
737	MF145581	Asia II 1	2016	Pakistan	Sindh
738	MF145579	Asia II 1	2016	Pakistan	Sindh
739	MF145577	Asia II 1	2016	Pakistan	Sindh
740	MF145573	Asia II 1	2016	Pakistan	Sindh
741	MF145571	Asia II 1	2016	Pakistan	Punjab
742	MF145558	Asia II 1	2016	Pakistan	Sindh
743	MF145640	Asia II 1	2016	Pakistan	Punjab
744	MF145643	Asia II 1	2016	Pakistan	Punjab
745	MF145629	Asia II 1	2016	Pakistan	Sindh
746	MF145621	Asia II 1	2016	Pakistan	Balochistan
747	MF145578	Asia II 1	2016	Pakistan	Punjab
748	MF145557	Asia II 1	2016	Pakistan	Punjab
749	MF145547	Asia II 1	2016	Pakistan	Punjab
750	MF145545	Asia II 1	2016	Pakistan	Sindh
751	MF145631	Asia II 1	2016	Pakistan	KPK
752	MF145565	Asia II 1	2016	Pakistan	KPK
753	MF145654	Asia II 1	2016	Pakistan	Punjab
754	MF145651	Asia II 1	2016	Pakistan	Punjab
755	MF145637	Asia II 1	2016	Pakistan	Punjab
756	MF145630	Asia II 1	2016	Pakistan	Punjab
757	MF145624	Asia II 1	2016	Pakistan	Punjab
758	MF145599	Asia II 1	2016	Pakistan	Sindh
759	MF145580	Asia II 1	2016	Pakistan	Punjab
760	MF145548	Asia II 1	2016	Pakistan	KPK
761	MF145622	Asia II 1	2016	Pakistan	KPK
762	MF145653	Asia II 1	2016	Pakistan	KPK
763	MF145650	Asia II 1	2016	Pakistan	Punjab
764	MF145645	Asia II 1	2016	Pakistan	KPK
765	MF145614	Asia II 1	2016	Pakistan	KPK
766	MK357243	Asia II 1	2016	Pakistan	KPK
767	MF145655	Asia II 1	2016	Pakistan	KPK
768	MF145649	Asia II 1	2016	Pakistan	KPK
769	MF145647	Asia II 1	2016	Pakistan	Punjab
770	MF145646	Asia II 1	2016	Pakistan	Punjab
771	MF145644	Asia II 1	2016	Pakistan	Punjab
772	MF145642	Asia II 1	2016	Pakistan	Punjab
773	MF145641	Asia II 1	2016	Pakistan	Punjab
774	MF145639	Asia II 1	2016	Pakistan	Punjab
775	MF145638	Asia II 1	2016	Pakistan	Punjab
776	MF145636	Asia II 1	2016	Pakistan	Punjab
777	MF145635	Asia II 1	2016	Pakistan	Punjab
778	MF145634	Asia II 1	2016	Pakistan	Punjab
779	MF145633	Asia II 1	2016	Pakistan	Punjab
780	MF145632	Asia II 1	2016	Pakistan	Punjab
781	MF145628	Asia II 1	2016	Pakistan	Punjab
782	MF145627	Asia II 1	2016	Pakistan	Punjab
783	MF145626	Asia II 5	2016	Pakistan	Punjab
784	MF145625	Asia II 1	2016	Pakistan	Punjab
785	MF145623	Asia II 1	2016	Pakistan	Punjab
786	MF145620	Asia II 7	2016	Pakistan	Punjab
787	MF145619	Asia II 7	2016	Pakistan	Punjab
788	MF145618	Asia II 7	2016	Pakistan	Punjab
789	MF145617	Asia II 7	2016	Pakistan	Punjab
790	MF145616	Asia II 7	2016	Pakistan	Punjab
791	MF145615	Asia II 7	2016	Pakistan	Punjab
792	MF145613	Asia II 1	2016	Pakistan	Punjab
793	MF145612	Asia II 1	2016	Pakistan	Punjab
794	MF145611	Asia II 1	2016	Pakistan	Punjab
795	MF145610	Asia II 1	2016	Pakistan	Punjab
796	MF145609	Asia II 1	2016	Pakistan	Punjab
797	MF145608	Asia II 1	2016	Pakistan	Punjab
798	MF145607	Asia II 1	2016	Pakistan	Punjab
799	MF145606	Asia II 1	2016	Pakistan	Punjab
800	MF145605	Asia II 1	2016	Pakistan	Punjab
801	MF145604	Asia II 1	2016	Pakistan	Punjab
802	MF145603	Asia II 1	2016	Pakistan	Punjab
803	MF145602	Asia II 1	2016	Pakistan	Punjab
804	MF145600	Asia II 1	2016	Pakistan	Punjab
805	MF145598	Asia II 1	2016	Pakistan	Punjab
806	MF145597	Asia II 1	2016	Pakistan	Punjab
807	MF145596	Asia II 1	2016	Pakistan	Punjab
808	MF145595	Asia II 1	2016	Pakistan	Punjab
809	MF145594	Asia II 1	2016	Pakistan	Punjab
810	MF145592	Asia II 1	2016	Pakistan	Punjab
811	MF145591	Asia II 1	2016	Pakistan	Punjab
812	MF145590	Asia II 1	2016	Pakistan	Punjab
813	MF145589	Asia II 1	2016	Pakistan	Punjab
814	MF145588	Asia II 1	2016	Pakistan	Punjab
815	MF145587	Asia II 1	2016	Pakistan	Punjab
816	MF145585	Asia II 1	2016	Pakistan	Punjab
817	MF145584	Asia II 1	2016	Pakistan	Punjab
818	MF145583	Asia II 1	2016	Pakistan	Sindh
819	MF145582	Asia II 1	2016	Pakistan	Sindh
820	MF145575	Asia II 1	2016	Pakistan	Sindh
821	MF145574	Asia II 1	2016	Pakistan	Sindh
822	MF145572	Asia II 1	2016	Pakistan	Sindh
823	MF145570	Asia II 1	2016	Pakistan	Sindh
824	MF145569	Asia II 1	2016	Pakistan	Sindh
825	MF145568	Asia II 1	2016	Pakistan	Sindh
826	MF145567	Asia II 1	2016	Pakistan	Sindh
827	MF145563	Asia II 1	2016	Pakistan	Sindh
828	MF145562	Asia II 1	2016	Pakistan	Sindh
829	MF145561	Asia II 1	2016	Pakistan	Sindh
830	MF145560	Asia II 8	2016	Pakistan	Sindh
831	MF145559	Asia II 1	2016	Pakistan	Sindh
832	MF145555	Asia II 1	2016	Pakistan	Sindh
833	MF145554	Asia II 1	2016	Pakistan	Sindh
834	MF145553	Asia II 1	2016	Pakistan	Sindh
835	MF145552	Asia II 1	2016	Pakistan	Sindh
836	MF145551	Asia II 1	2016	Pakistan	Sindh
837	MF145550	Asia II 1	2016	Pakistan	Punjab
838	MF145549	Asia II 1	2016	Pakistan	Punjab
839	MH030405	Asia II 1	2018	Pakistan	Punjab
840	MH030465	Asia II 1	2018	Pakistan	Punjab
841	MH030462	Asia II 1	2018	Pakistan	Punjab
842	MH030461	Asia II 1	2018	Pakistan	Punjab
843	MH030453	Asia II 1	2018	Pakistan	Punjab
844	MH030445	Asia II 1	2018	Pakistan	Punjab
845	MH030438	Asia II 1	2018	Pakistan	Punjab
846	MH030430	Asia II 1	2018	Pakistan	Punjab
847	MH030419	Asia II 1	2018	Pakistan	Punjab
848	MH030418	Asia II 1	2018	Pakistan	Punjab
849	MH030415	Asia II 1	2018	Pakistan	Punjab
850	MH030414	Asia II 1	2018	Pakistan	Punjab
851	MH030412	Asia II 1	2018	Pakistan	Punjab
852	MH030401	Asia II 1	2018	Pakistan	Punjab
853	MH030371	Asia II 1	2018	Pakistan	Punjab
854	MH030363	Asia II 1	2018	Pakistan	Punjab
855	MH030360	Asia II 1	2018	Pakistan	Punjab
856	MH030357	Asia II 1	2018	Pakistan	Punjab
857	MH030356	Asia II 1	2018	Pakistan	Punjab
858	MH030351	Asia II 1	2018	Pakistan	Punjab
859	MH030345	Asia II 1	2018	Pakistan	Punjab
860	MH030340	Asia II 1	2018	Pakistan	Punjab
861	MH030335	Asia II 1	2018	Pakistan	Punjab
862	MH030316	Asia II 1	2018	Pakistan	Punjab
863	MH030315	Asia II 1	2018	Pakistan	Punjab
864	MH030310	Asia II 1	2018	Pakistan	Punjab
865	MH030304	Asia II 1	2018	Pakistan	Punjab
866	MH030300	Asia II 1	2018	Pakistan	Punjab
867	MH030298	Asia II 1	2018	Pakistan	Punjab
868	MH030296	Asia II 1	2018	Pakistan	Punjab
869	MH030287	Asia II 1	2018	Pakistan	Punjab
870	MH030277	Asia II 1	2018	Pakistan	Punjab
871	MH030467	Asia II 1	2018	Pakistan	Punjab
872	MH030466	Asia II 1	2018	Pakistan	Punjab
873	MH030463	Asia II 1	2018	Pakistan	Punjab
874	MH030460	Asia II 1	2018	Pakistan	Punjab
875	MH030458	Asia II 1	2018	Pakistan	Punjab
876	MH030457	Asia II 1	2018	Pakistan	Punjab
877	MH030456	Asia II 1	2018	Pakistan	Punjab
878	MH030455	Asia II 1	2018	Pakistan	Punjab
879	MH030454	Asia II 1	2018	Pakistan	Punjab
880	MH030446	Asia II 1	2018	Pakistan	Punjab
881	MH030444	Asia II 1	2018	Pakistan	Punjab
882	MH030443	Asia II 1	2018	Pakistan	Punjab
883	MH030439	Asia II 1	2018	Pakistan	Punjab
884	MH030435	Asia II 1	2018	Pakistan	Punjab
885	MH030434	Asia II 1	2018	Pakistan	Punjab
886	MH030433	Asia II 1	2018	Pakistan	Punjab
887	MH030429	Asia II 1	2018	Pakistan	Punjab
888	MH030428	Asia II 1	2018	Pakistan	Punjab
889	MH030427	Asia II 1	2018	Pakistan	Punjab
890	MH030425	Asia II 1	2018	Pakistan	Punjab
891	MH030424	Asia II 1	2018	Pakistan	Punjab
892	MH030423	Asia II 1	2018	Pakistan	Punjab
893	MH030421	Asia II 1	2018	Pakistan	Punjab
894	MH030420	Asia II 1	2018	Pakistan	Punjab
895	MH030417	Asia II 1	2018	Pakistan	Punjab
896	MH030413	Asia II 1	2018	Pakistan	Punjab
897	MH030411	Asia II 1	2018	Pakistan	Punjab
898	MH030409	Asia II 1	2018	Pakistan	Punjab
899	MH030408	Asia II 1	2018	Pakistan	Punjab
900	MH030407	Asia II 1	2018	Pakistan	Punjab
901	MH030406	Asia II 1	2018	Pakistan	Punjab
902	MH030399	Asia II 1	2018	Pakistan	Punjab
903	MH030397	Asia II 1	2018	Pakistan	Punjab
904	MH030396	Asia II 1	2018	Pakistan	Punjab
905	MH030389	Asia II 1	2018	Pakistan	Punjab
906	MH030387	Asia II 1	2018	Pakistan	Punjab
907	MH030386	Asia II 1	2018	Pakistan	Punjab
908	MH030385	Asia II 1	2018	Pakistan	Punjab
909	MH030384	Asia II 1	2018	Pakistan	Punjab
910	MH030383	Asia II 1	2018	Pakistan	Punjab
911	MH030381	Asia II 1	2018	Pakistan	Punjab
912	MH030380	Asia II 1	2018	Pakistan	Punjab
913	MH030376	Asia II 1	2018	Pakistan	Punjab
914	MH030374	Asia II 1	2018	Pakistan	Punjab
915	MH030373	Asia II 1	2018	Pakistan	Punjab
916	MH030372	Asia II 1	2018	Pakistan	Punjab
917	MH030369	Asia II 1	2018	Pakistan	Punjab
918	MH030368	Asia II 1	2018	Pakistan	Punjab
919	MH030366	Asia II 1	2018	Pakistan	Punjab
920	MH030361	Asia II 1	2018	Pakistan	Punjab
921	MH030359	Asia II 1	2018	Pakistan	Punjab
922	MH030358	Asia II 1	2018	Pakistan	Punjab
923	MH030355	Asia II 1	2018	Pakistan	Punjab
924	MH030354	Asia II 1	2018	Pakistan	Punjab
925	MH030349	Asia II 1	2018	Pakistan	Punjab
926	MH030343	Asia II 1	2018	Pakistan	Punjab
927	MH030342	Asia II 1	2018	Pakistan	Punjab
928	MH030341	Asia II 1	2018	Pakistan	Punjab
929	MH030337	Asia II 1	2018	Pakistan	Punjab
930	MH030336	Asia II 1	2018	Pakistan	Punjab
931	MH030334	Asia II 1	2018	Pakistan	Punjab
932	MH030332	Asia II 1	2018	Pakistan	Punjab
933	MH030331	Asia II 1	2018	Pakistan	Punjab
934	MH030326	Asia II 1	2018	Pakistan	Punjab
935	MH030324	Asia II 1	2018	Pakistan	Punjab
936	MH030323	Asia II 1	2018	Pakistan	Punjab
937	MH030322	Asia II 1	2018	Pakistan	Punjab
938	MH030321	Asia II 1	2018	Pakistan	Punjab
939	MH030320	Asia II 1	2018	Pakistan	Punjab
940	MH030318	Asia II 1	2018	Pakistan	Punjab
941	MH030311	Asia II 1	2018	Pakistan	Punjab
942	MH030309	Asia II 1	2018	Pakistan	Punjab
943	MH030307	Asia II 1	2018	Pakistan	Punjab
944	MH030306	Asia II 1	2018	Pakistan	Punjab
945	MH030303	Asia II 1	2018	Pakistan	Punjab
946	MH030302	Asia II 1	2018	Pakistan	Punjab
947	MH030301	Asia II 1	2018	Pakistan	Punjab
948	MH030299	Asia II 1	2018	Pakistan	Punjab
949	MH030294	Asia II 1	2018	Pakistan	Punjab
950	MH030293	Asia II 1	2018	Pakistan	Punjab
951	MH030288	Asia II 1	2018	Pakistan	Punjab
952	MH030286	Asia II 1	2018	Pakistan	Punjab
953	MH030284	Asia II 1	2018	Pakistan	Punjab
954	MH030282	Asia II 1	2018	Pakistan	Punjab
955	MH030281	Asia II 1	2018	Pakistan	Punjab
956	MH030280	Asia II 1	2018	Pakistan	Punjab
957	MH030279	Asia II 1	2018	Pakistan	Punjab
958	MH030422	Asia II 1	2018	Pakistan	Punjab
959	MH030352	Asia II 1	2018	Pakistan	Punjab
960	MH030305	Asia II 1	2018	Pakistan	Punjab
961	MH030459	Asia II 1	2018	Pakistan	Punjab
962	MH030452	Asia II 1	2018	Pakistan	Punjab
963	MH030451	Asia II 1	2018	Pakistan	Punjab
964	MH030450	Asia II 1	2018	Pakistan	Punjab
965	MH030447	Asia II 1	2018	Pakistan	Punjab
966	MH030442	Asia II 1	2018	Pakistan	Punjab
967	MH030441	Asia II 1	2018	Pakistan	Punjab
968	MH030431	Asia II 1	2018	Pakistan	Punjab
969	MH030416	Asia II 1	2018	Pakistan	Punjab
970	MH030410	Asia II 1	2018	Pakistan	Punjab
971	MH030404	Asia II 1	2018	Pakistan	Punjab
972	MH030395	Asia II 1	2018	Pakistan	Punjab
973	MH030392	Asia II 1	2018	Pakistan	Punjab
974	MH030391	Asia II 1	2018	Pakistan	Punjab
975	MH030390	Asia II 1	2018	Pakistan	Punjab
976	MH030382	Asia II 1	2018	Pakistan	Punjab
977	MH030378	Asia II 1	2018	Pakistan	Punjab
978	MH030375	Asia II 1	2018	Pakistan	Punjab
979	MH030364	Asia II 1	2018	Pakistan	Punjab
980	MH030353	Asia II 1	2018	Pakistan	Punjab
981	MH030347	Asia II 1	2018	Pakistan	Punjab
982	MH030346	Asia II 1	2018	Pakistan	Punjab
983	MH030325	Asia II 1	2018	Pakistan	Punjab
984	MH030317	Asia II 1	2018	Pakistan	Punjab
985	MH030314	Asia II 1	2018	Pakistan	Punjab
986	MH030313	Asia II 1	2018	Pakistan	Punjab
987	MH030312	Asia II 1	2018	Pakistan	Punjab
988	MH030308	Asia II 1	2018	Pakistan	Punjab
989	MH030292	Asia II 1	2018	Pakistan	Punjab
990	MH030291	Asia II 1	2018	Pakistan	Punjab
991	MH030285	Asia II 1	2018	Pakistan	Punjab
992	MH030276	Asia II 1	2018	Pakistan	Punjab
993	MH030437	Asia II 1	2018	Pakistan	Punjab
994	MH030432	Asia II 1	2018	Pakistan	Punjab
995	MH030400	Asia II 1	2018	Pakistan	Punjab
996	MH030398	Asia II 1	2018	Pakistan	Punjab
997	MH030394	Asia II 1	2018	Pakistan	Punjab
998	MH030393	Asia II 1	2018	Pakistan	Punjab
999	MH030388	Asia II 1	2018	Pakistan	Punjab
1000	MH030379	Asia II 1	2018	Pakistan	Punjab
1001	MH030367	Asia II 1	2018	Pakistan	Punjab
1002	MH030365	Asia II 1	2018	Pakistan	Punjab
1003	MH030362	Asia II 1	2018	Pakistan	Punjab
1004	MH030348	Asia II 1	2018	Pakistan	Punjab
1005	MH030338	Asia II 1	2018	Pakistan	Punjab
1006	MH030333	Asia II 1	2018	Pakistan	Punjab
1007	MH030327	Asia II 1	2018	Pakistan	Punjab
1008	MH030319	Asia II 1	2018	Pakistan	Punjab
1009	MH030297	Asia II 1	2018	Pakistan	Punjab
1010	MH030290	Asia II 1	2018	Pakistan	Punjab
1011	MH030289	Asia II 1	2018	Pakistan	Punjab
1012	MH030283	Asia II 1	2018	Pakistan	Punjab
1013	MH030278	Asia II 1	2018	Pakistan	Punjab
1014	MH030436	Asia II 1	2018	Pakistan	Punjab
1015	MH030426	Asia II 1	2018	Pakistan	Punjab
1016	MH030370	Asia II 1	2018	Pakistan	Punjab
1017	MH030339	Asia II 1	2018	Pakistan	Punjab
1018	MH030330	Asia II 1	2018	Pakistan	Punjab
1019	MH030449	Asia II 1	2018	Pakistan	Punjab
1020	MH030377	Asia II 1	2018	Pakistan	Punjab
1021	MH030329	Asia II 1	2018	Pakistan	Punjab
1022	MH030328	Asia II 1	2018	Pakistan	Punjab
1023	MH030295	Asia II 1	2018	Pakistan	Punjab
1024	MH030448	Asia II 1	2018	Pakistan	Punjab
1025	MH030403	Asia II 1	2018	Pakistan	Punjab
1026	MH030464	Asia II 1	2018	Pakistan	Punjab
1027	MH030440	Asia II 1	2018	Pakistan	Punjab
1028	MH030402	Asia II 1	2018	Pakistan	Punjab
1029	MK357370	Asia II 1	2018	Pakistan	Punjab
1030	MK357369	Asia II 1	2018	Pakistan	Punjab
1031	MK357368	Asia II 1	2018	Pakistan	Punjab
1032	MK357367	Asia II 1	2018	Pakistan	Punjab
1033	MK357366	Asia II 1	2018	Pakistan	Punjab
1034	MK357365	Asia II 1	2018	Pakistan	Punjab
1035	MK357364	Asia II 1	2018	Pakistan	Punjab
1036	MK357363	Asia II 1	2018	Pakistan	Punjab
1037	MK357362	Asia II 1	2018	Pakistan	Punjab
1038	MK357361	Asia II 1	2018	Pakistan	Punjab
1039	MK357360	Asia II 1	2018	Pakistan	Punjab
1040	MK357359	Asia II 1	2018	Pakistan	Punjab
1041	MK357358	Asia II 1	2018	Pakistan	Punjab
1042	MK357357	Asia II 1	2018	Pakistan	Punjab
1043	MK357356	Asia II 1	2018	Pakistan	Punjab
1044	MK357355	Asia II 1	2018	Pakistan	Punjab
1045	MK357354	Asia II 1	2018	Pakistan	Punjab
1046	MK357353	Asia II 1	2018	Pakistan	Punjab
1047	MK357352	Asia II 1	2018	Pakistan	Punjab
1048	MK357351	Asia II 1	2018	Pakistan	Punjab
1049	MK357350	Asia II 1	2018	Pakistan	Punjab
1050	MK357349	Asia II 1	2018	Pakistan	Punjab
1051	MK357348	Asia II 1	2018	Pakistan	Punjab
1052	MH030350	Asia II 1	2018	Pakistan	Punjab
1053	MH030344	Asia II 1	2018	Pakistan	Punjab
1054	MW578968	Asia II 1	2019	Pakistan	Punjab
1055	MW564024	Asia II 1	2019	Pakistan	Punjab
1056	MW647909	Asia II 1	2020	Pakistan	Punjab
1057	MW579076	Asia II 1	2020	Pakistan	Punjab
1058	MZ313270	Asia II 1	2020	Pakistan	Punjab
1059	MZ313271	Asia II 1	2020	Pakistan	Punjab
1060	MZ313272	Asia II 1	2020	Pakistan	Punjab
1061	MZ313273	Asia II 1	2020	Pakistan	Punjab
1062	MZ313274	Asia II 1	2020	Pakistan	Punjab
1063	MZ313275	Asia II 1	2020	Pakistan	Punjab
1064	MZ313276	Asia II 1	2020	Pakistan	Punjab
1065	MZ313277	Asia II 1	2020	Pakistan	Punjab
1066	MZ313278	Asia II 1	2020	Pakistan	Punjab
1067	MZ313279	Asia II 1	2020	Pakistan	Punjab
1068	MZ313280	Asia II 1	2020	Pakistan	Punjab
1069	MZ313281	Asia II 1	2020	Pakistan	Punjab
1070	MZ313282	Asia II 1	2020	Pakistan	Punjab
1071	MZ313283	Asia II 1	2020	Pakistan	Punjab
1072	MZ313284	Asia II 1	2020	Pakistan	Punjab
1073	MZ313285	Asia II 1	2020	Pakistan	Punjab
1074	MZ313286	Asia II 1	2020	Pakistan	Punjab
1075	MZ313287	Asia II 1	2020	Pakistan	Punjab
1076	MZ313288	Asia II 1	2020	Pakistan	Punjab
1077	MZ313289	Asia II 1	2020	Pakistan	Punjab
1078	MZ313290	Asia II 1	2020	Pakistan	Punjab
1079	MZ313291	Asia II 1	2020	Pakistan	Punjab
1080	MZ313292	Asia II 1	2020	Pakistan	Punjab
1081	MZ313293	Asia II 1	2020	Pakistan	Punjab
1082	MZ313294	Asia II 1	2020	Pakistan	Punjab
1083	MZ313295	Asia II 1	2020	Pakistan	Punjab
1084	MZ313296	Asia II 1	2020	Pakistan	Punjab
1085	MZ313297	Asia II 1	2020	Pakistan	Punjab
1086	MZ313298	Asia II 1	2020	Pakistan	Punjab
1087	MZ313299	Asia II 1	2020	Pakistan	Punjab
1088	MZ313300	Asia II 1	2020	Pakistan	Punjab
1089	MZ313301	Asia II 1	2020	Pakistan	Sindh
1090	MZ313302	Asia II 1	2020	Pakistan	Sindh
1091	MZ313303	Asia II 1	2020	Pakistan	Islamabad
1092	MZ313304	Asia II 1	2020	Pakistan	Islamabad
1093	MZ313305	Asia II 7	2020	Pakistan	Islamabad
1094	MZ313306	Asia II 7	2020	Pakistan	Islamabad
1095	MZ313307	Asia II 1	2020	Pakistan	Punjab
1096	MZ313308	Asia II 1	2020	Pakistan	Punjab
Sr #	#Accession	Biotype	Year	Country	Zone	State
1097	KX397312	Asia II 5	1995	India
1098	AF321928	Asia II 8	2000	India	Southern zone	Karnataka
1099	AF321927	MEAM1	2000	India	Southern zone	Karnataka
1100	AJ748361	Asia 1	2004	India	Southern zone	Karnataka
1101	AJ748359	Asia 1	2004	India	Southern zone	Karnataka
1102	AJ748371	Asia 1	2004	India	Southern zone	Karnataka
1103	AJ748370	Asia 1	2004	India	Southern zone	Karnataka
1104	AJ748369	Asia 1	2004	India	Southern zone	Karnataka
1105	AJ748365	Asia 1	2004	India	Southern zone	Karnataka
1106	AJ748360	Asia 1	2004	India	Southern zone	Karnataka
1107	AJ748364	Asia 1	2004	India	Southern zone	Karnataka
1108	AJ748378	Asia II 1	2004	India	Southern zone	Karnataka
1109	AF418670	Asia II 5	2004	India	Southern zone	Kerala
1110	AJ748376	Asia II 5	2004	India	Southern zone	Karnataka
1111	AF418666	Asia II 5	2004	India	Southern zone	Karnataka
1112	AJ748379	Asia II 5	2004	India	Southern zone	Karnataka
1113	AJ748367	Asia II 5	2004	India	Southern zone	Karnataka
1114	AJ748375	Asia II 7	2004	India	Southern zone	Karnataka
1115	AJ748372	Asia II 7	2004	India	Southern zone	Karnataka
1116	AF418664	Asia II 8	2004	India	Southern zone	Karnataka
1117	AJ748362	Asia II 8	2004	India	Southern zone	Karnataka
1118	AJ748357	Asia II 8	2004	India	Southern zone	Karnataka
1119	AJ748366	Asia II 8	2004	India	Southern zone	Karnataka
1120	AJ748358	Asia II 8	2004	India	Southern zone	Karnataka
1121	AJ748374	Asia II 8	2004	India	Southern zone	Karnataka
1122	AJ748377	Asia II 8	2004	India	Southern zone	Karnataka
1123	AJ748373	Asia II 8	2004	India	Southern zone	Karnataka
1124	AJ748363	MEAM1	2004	India	Southern zone	Karnataka
1125	AJ748368	MEAM1	2004	India	Southern zone	Karnataka
1126	AM040592	Asia 1	2005	India	Southern zone	Karnataka
1127	DQ116648	Asia 1	2005	India	Southern zone	Tamil Nadu
1128	AM040596	Asia 1	2005	India	Southern zone	Tamil Nadu
1129	AM040595	Asia 1	2005	India	Southern zone	Karnataka
1130	DQ116644	Asia 1	2005	India	Southern zone	Tamil Nadu
1131	DQ116647	Asia 1	2005	India	Southern zone	Tamil Nadu
1132	DQ116655	Asia 1	2005	India	Southern zone	Telangana
1133	DQ116643	Asia 1	2005	India	Southern zone	Karnataka
1134	DQ116641	Asia 1	2005	India	Western zone	Gujarat
1135	DQ116669	Asia 1	2005	India	Western zone	Maharashtra
1136	DQ116646	Asia 1	2005	India	Southern zone	Tamil Nadu
1137	DQ116667	Asia 1	2005	India	Northern zone	Delhi
1138	DQ116668	Asia 1	2005	India	Southern zone	Tamil Nadu
1139	DQ116649	Asia 1	2005	India	Western zone	Gujarat
1140	DQ116645	Asia 1	2005	India	Southern zone	Tamil Nadu
1141	DQ116664	Asia 1	2005	India	Northern zone	Delhi
1142	DQ116670	Asia 1	2005	India
1143	DQ116663	Asia 1	2005	India	Northern zone	Delhi
1144	DQ116642	Asia 1	2005	India	Southern zone	Karnataka
1145	DQ116651	Asia 1	2005	India	Southern zone	Telangana
1146	DQ116654	Asia 1	2005	India	Southern zone	Telangana
1147	DQ116656	Asia 1	2005	India	Southern zone	Kerala
1148	DQ116659	Asia 1	2005	India	Southern zone	Tamil Nadu
1149	AM040597	Asia 1	2005	India	Southern zone	Tamil Nadu
1150	AM040591	Asia 1	2005	India	Southern zone	Karnataka
1151	DQ116672	Asia II 1	2005	India	Southern zone	Tamil Nadu
1152	DQ116671	Asia II 1	2005	India	Southern zone	Tamil Nadu
1153	DQ116666	Asia II 1	2005	India	Northern zone	Delhi
1154	DQ116673	Asia II 5	2005	India	Southern zone	Tamil Nadu
1155	DQ116653	Asia II 5	2005	India	Southern zone	Telangana
1156	DQ116658	Asia II 7	2005	India	Southern zone	Tamil Nadu
1157	DQ116661	Asia II 7	2005	India	Southern zone	Tamil Nadu
1158	DQ116660	Asia II 7	2005	India	Southern zone	Tamil Nadu
1159	DQ116650	Asia II 7	2005	India	Southern zone	Telangana
1160	DQ116662	Asia II 7	2005	India	Eastern zone	Bihar
1161	AM040593	Asia II 8	2005	India	Southern zone	Karnataka
1162	DQ116657	Asia II 8	2005	India	Southern zone	Kerala
1163	AM040594	MEAM1	2005	India	Southern zone	Karnataka
1164	AM408900	Asia 1	2006	India	Southern zone	Telangana
1165	AM408895	Asia 1	2006	India	Southern zone	Karnataka
1166	DQ842050	Asia 1	2006	India
1167	AM408897	Asia II 1	2006	India	Southern zone	Karnataka
1168	AM408901	Asia II 5	2006	India	Northern zone	Delhi
1169	KC435450	Asia II 7	2006	India
1170	AM408899	Asia II 7	2006	India	Southern zone	Tamil Nadu
1171	AM408898	Asia II 8	2006	India	Southern zone	Karnataka
1172	AM408896	MEAM1	2006	India	Southern zone	Karnataka
1173	GQ281717	Asia 1	2009	India	Southern zone	Tamil Nadu
1174	GQ281738	Asia 1	2009	India	Southern zone	Karnataka
1175	GQ281737	Asia 1	2009	India	Southern zone	Karnataka
1176	GQ281735	Asia 1	2009	India	Northern zone	Punjab
1177	GQ281734	Asia 1	2009	India	Northern zone	Haryana
1178	GQ281732	Asia 1	2009	India	Northern zone	Delhi
1179	GQ281730	Asia 1	2009	India	Southern zone	Karnataka
1180	GQ281718	Asia 1	2009	India	Southern zone	Karnataka
1181	GQ281716	Asia 1	2009	India	Southern zone	Tamil Nadu
1182	GQ281731	Asia 1	2009	India	Eastern zone	West Bengal
1183	GQ281727	Asia 1	2009	India	Southern zone	Karnataka
1184	GQ281726	Asia 1	2009	India	Southern zone	Karnataka
1185	GQ281721	Asia 1	2009	India	Western zone	Gujarat
1186	GQ281736	Asia 1	2009	India	Eastern zone	Bihar
1187	GQ281714	Asia II 1	2009	India	Southern zone	Tamil Nadu
1188	GQ281719	Asia II 5	2009	India	Western zone	Maharashtra
1189	GQ281715	Asia II 7	2009	India	Southern zone	Tamil Nadu
1190	GQ281720	Asia II 7	2009	India	Western zone	Gujarat
1191	GU353179	Asia II 7	2009	India	Southern zone	Kerala
1192	GQ281724	Asia II 7	2009	India	Southern zone	Karnataka
1193	GQ281723	Asia II 7	2009	India	Southern zone	Tamil Nadu
1194	GQ281722	Asia II 7	2009	India	Southern zone	Karnataka
1195	GQ281725	Asia II 8	2009	India	Southern zone	Karnataka
1196	GQ281733	Asia II 8	2009	India	Western zone	Gujarat
1197	GU353180	Asia II 8	2009	India	Southern zone	Kerala
1198	GQ281728	MEAM1	2009	India	Western zone	Gujarat
1199	GQ281729	MEAM1	2009	India	Southern zone	Karnataka
1200	HQ179952	Asia 1	2010	India	Southern zone	Tamil Nadu
1201	HM590165	Asia 1	2010	India
1202	HQ268810	Asia 1	2010	India	Southern zone	Karnataka
1203	HM590163	Asia 1	2010	India
1204	HM590173	Asia 1	2010	India
1205	HM590172	Asia 1	2010	India
1206	HM590171	Asia 1	2010	India
1207	HM590168	Asia 1	2010	India
1208	HM590164	Asia 1	2010	India
1209	HM590162	Asia 1	2010	India
1210	HM590159	Asia 1	2010	India
1211	HM590149	Asia 1	2010	India
1212	HQ331246	Asia 1	2010	India	Southern zone	Karnataka
1213	HM590154	Asia 1	2010	India
1214	HM590179	Asia 1	2010	India
1215	HM590174	Asia 1	2010	India
1216	HM590169	Asia 1	2010	India
1217	HM590160	Asia 1	2010	India
1218	HM590156	Asia 1	2010	India
1219	HM590152	Asia 1	2010	India
1220	HM590148	Asia 1	2010	India
1221	HQ331245	Asia 1	2010	India	Southern zone	Karnataka
1222	HM590180	Asia 1	2010	India
1223	HM590161	Asia 1	2010	India
1224	HM590150	Asia 1	2010	India
1225	KC966714	Asia 1	2010	India	Southern zone	Tamil Nadu
1226	HM590157	Asia 1	2010	India
1227	HM590153	Asia 1	2010	India
1228	KX904940	Asia 1	2010	India	Southern zone	Karnataka
1229	KX904939	Asia 1	2010	India	Southern zone	Karnataka
1230	KX904941	Asia 1	2010	India	Southern zone	Karnataka
1231	KX904938	Asia 1	2010	India	Southern zone	Karnataka
1232	KC876571	Asia 1	2010	India	Western zone	Maharashtra
1233	KC876564	Asia 1	2010	India	Western zone	Gujarat
1234	KC876576	Asia 1	2010	India	Western zone	Maharashtra
1235	KC876565	Asia 1	2010	India	Western zone	Gujarat
1236	HQ179953	Asia 1	2010	India	Southern zone	Tamil Nadu
1237	HQ179955	Asia 1	2010	India	Southern zone	Tamil Nadu
1238	HQ179954	Asia 1	2010	India	Southern zone	Tamil Nadu
1239	KC876593	Asia 1	2010	India	Central zone	Madhya Pradesh
1240	KC876633	Asia 1	2010	India	Central zone	Madhya Pradesh
1241	KC876613	Asia 1	2010	India	Central zone	Madhya Pradesh
1242	KC876601	Asia 1	2010	India	Central zone	Madhya Pradesh
1243	KC876585	Asia 1	2010	India	Western zone	Maharashtra
1244	HM590167	Asia 1	2010	India
1245	HM590177	Asia 1	2010	India
1246	HM590176	Asia 1	2010	India
1247	HM590175	Asia 1	2010	India
1248	HM590170	Asia 1	2010	India
1249	HM590166	Asia 1	2010	India
1250	HM590158	Asia 1	2010	India
1251	HM590155	Asia 1	2010	India
1252	HM590151	Asia 1	2010	India
1253	KF134000	Asia 1	2010	India	Northern zone	Delhi
1254	KC966717	Asia 1	2010	India	Central zone	Madhya Pradesh
1255	KC876635	Asia 1	2010	India	Central zone	Madhya Pradesh
1256	KC876629	Asia 1	2010	India	Central zone	Madhya Pradesh
1257	KC876627	Asia 1	2010	India	Central zone	Madhya Pradesh
1258	KC876587	Asia 1	2010	India	Western zone	Maharashtra
1259	KC876586	Asia 1	2010	India	Western zone	Maharashtra
1260	KC876573	Asia 1	2010	India	Western zone	Maharashtra
1261	KC876572	Asia 1	2010	India	Western zone	Maharashtra
1262	KC876570	Asia 1	2010	India	Southern zone	Tamil Nadu
1263	KC876569	Asia 1	2010	India	Southern zone	Andhra Pradesh
1264	KC876568	Asia 1	2010	India	Southern zone	Andhra Pradesh
1265	KC876567	Asia 1	2010	India	Western zone	Gujarat
1266	KC876566	Asia 1	2010	India	Western zone	Gujarat
1267	KC876563	Asia 1	2010	India	Western zone	Gujarat
1268	HM590140	Asia II 1	2010	India
1269	HM590130	Asia II 1	2010	India
1270	HM590127	Asia II 1	2010	India
1271	HM590122	Asia II 1	2010	India
1272	KF134001	Asia II 1	2010	India	Northern zone	Delhi
1273	KC966716	Asia II 1	2010	India	Northern zone	Himachal Pradesh
1274	KC966715	Asia II 1	2010	India	Northern zone	Himachal Pradesh
1275	KC876637	Asia II 1	2010	India	Central zone	Madhya Pradesh
1276	KC876634	Asia II 1	2010	India	Central zone	Madhya Pradesh
1277	KC876632	Asia II 1	2010	India	Central zone	Madhya Pradesh
1278	KC876626	Asia II 1	2010	India	Central zone	Madhya Pradesh
1279	KC876625	Asia II 1	2010	India	Central zone	Madhya Pradesh
1280	KC876622	Asia II 1	2010	India	Central zone	Madhya Pradesh
1281	KC876621	Asia II 1	2010	India	Central zone	Madhya Pradesh
1282	KC876618	Asia II 1	2010	India	Central zone	Madhya Pradesh
1283	KC876614	Asia II 1	2010	India	Central zone	Madhya Pradesh
1284	KC876611	Asia II 1	2010	India	Central zone	Madhya Pradesh
1285	KC876609	Asia II 1	2010	India	Central zone	Madhya Pradesh
1286	KC876607	Asia II 1	2010	India	Central zone	Madhya Pradesh
1287	KC876606	Asia II 1	2010	India	Central zone	Madhya Pradesh
1288	KC876600	Asia II 1	2010	India	Central zone	Madhya Pradesh
1289	KC876596	Asia II 1	2010	India	Central zone	Madhya Pradesh
1290	KC876594	Asia II 1	2010	India	Central zone	Madhya Pradesh
1291	KC876589	Asia II 1	2010	India	Central zone	Madhya Pradesh
1292	HM590178	Asia II 1	2010	India
1293	KC876577	Asia II 1	2010	India	Western zone	Maharashtra
1294	KC966718	Asia II 1	2010	India	Central zone	Madhya Pradesh
1295	KC876602	Asia II 1	2010	India	Central zone	Madhya Pradesh
1296	HM590141	Asia II 1	2010	India
1297	KC876592	Asia II 1	2010	India	Central zone	Madhya Pradesh
1298	HM590142	Asia II 1	2010	India
1299	KC876615	Asia II 1	2010	India	Central zone	Madhya Pradesh
1300	KC966713	Asia II 1	2010	India	Southern zone	Tamil Nadu
1301	HM590123	Asia II 1	2010	India
1302	KC876631	Asia II 1	2010	India	Central zone	Madhya Pradesh
1303	KC876623	Asia II 1	2010	India	Central zone	Madhya Pradesh
1304	KC876617	Asia II 1	2010	India	Central zone	Madhya Pradesh
1305	KC876603	Asia II 1	2010	India	Central zone	Madhya Pradesh
1306	KC876599	Asia II 1	2010	India	Central zone	Madhya Pradesh
1307	HM590147	Asia II 1	2010	India
1308	HM590143	Asia II 1	2010	India
1309	HM590137	Asia II 1	2010	India
1310	HM590132	Asia II 1	2010	India
1311	HM590129	Asia II 1	2010	India
1312	KC876624	Asia II 1	2010	India	Central zone	Madhya Pradesh
1313	KC876612	Asia II 1	2010	India	Central zone	Madhya Pradesh
1314	HM590139	Asia II 1	2010	India
1315	HM590128	Asia II 1	2010	India
1316	HM590126	Asia II 1	2010	India
1317	HM590125	Asia II 1	2010	India
1318	KC876620	Asia II 1	2010	India	Central zone	Madhya Pradesh
1319	KC876608	Asia II 1	2010	India	Central zone	Madhya Pradesh
1320	KC876605	Asia II 1	2010	India	Central zone	Madhya Pradesh
1321	KC876604	Asia II 1	2010	India	Central zone	Madhya Pradesh
1322	KC876581	Asia II 1	2010	India	Western zone	Maharashtra
1323	HM590138	Asia II 1	2010	India
1324	HM590136	Asia II 1	2010	India
1325	HM590134	Asia II 1	2010	India
1326	HM590133	Asia II 1	2010	India
1327	HM590131	Asia II 1	2010	India
1328	HM590124	Asia II 1	2010	India
1329	KC876595	Asia II 1	2010	India	Central zone	Madhya Pradesh
1330	KC876590	Asia II 1	2010	India	Central zone	Madhya Pradesh
1331	HM590135	Asia II 1	2010	India
1332	KC876591	Asia II 1	2010	India	Central zone	Madhya Pradesh
1333	HQ268813	Asia II 1	2010	India	Southern zone	Karnataka
1334	KC876597	Asia II 1	2010	India	Central zone	Madhya Pradesh
1335	KJ194598	Asia II 1	2010	India	Northern zone	Himachal Pradesh
1336	HM153753	Asia II 1	2010	India	Southern zone	Karnataka
1337	HM590146	Asia II 11	2010	India
1338	HM590145	Asia II 5	2010	India
1339	HM590144	Asia II 5	2010	India
1340	KC876583	Asia II 7	2010	India	Western zone	Maharashtra
1341	KC876575	Asia II 7	2010	India	Western zone	Maharashtra
1342	KC876582	Asia II 7	2010	India	Western zone	Maharashtra
1343	KC876580	Asia II 7	2010	India	Western zone	Maharashtra
1344	KC876574	Asia II 7	2010	India	Western zone	Maharashtra
1345	KC876578	Asia II 7	2010	India	Western zone	Maharashtra
1346	KC876579	Asia II 7	2010	India	Western zone	Maharashtra
1347	KC876636	Asia II 7	2010	India	Central zone	Madhya Pradesh
1348	KC876630	Asia II 7	2010	India	Central zone	Madhya Pradesh
1349	KC876628	Asia II 7	2010	India	Central zone	Madhya Pradesh
1350	KC876619	Asia II 7	2010	India	Central zone	Madhya Pradesh
1351	KC876616	Asia II 7	2010	India	Central zone	Madhya Pradesh
1352	KC876610	Asia II 7	2010	India	Central zone	Madhya Pradesh
1353	KC876598	Asia II 7	2010	India	Central zone	Madhya Pradesh
1354	KC876588	Asia II 7	2010	India	Western zone	Maharashtra
1355	KC876584	Asia II 7	2010	India	Western zone	Maharashtra
1356	HM590187	Asia II 8	2010	India
1357	HM590188	Asia II 8	2010	India
1358	HM590183	Asia II 8	2010	India
1359	HQ331243	Asia II 8	2010	India	Southern zone	Karnataka
1360	HM590184	Asia II 8	2010	India
1361	HM590185	Asia II 8	2010	India
1362	HM590182	Asia II 8	2010	India
1363	HQ331244	Asia II 8	2010	India	Southern zone	Karnataka
1364	HM590181	Asia II 8	2010	India
1365	HM590186	Asia II 8	2010	India
1366	HQ268812	MEAM1	2010	India	Southern zone	Karnataka
1367	HQ268811	MEAM1	2010	India	Southern zone	Karnataka
1368	KX904937	MEAM1	2010	India	Southern zone	Karnataka
1369	HQ268814	MEAM1	2010	India	Southern zone	Karnataka
1370	JN855568	Asia 1	2011	India
1371	JN855575	Asia 1	2011	India
1372	JN855572	Asia 1	2011	India
1373	JN703454	Asia 1	2011	India
1374	JN703455	Asia 1	2011	India
1375	JN410781	Asia 1	2011	India	Southern zone	Tamil Nadu
1376	JN410797	Asia 1	2011	India	Southern zone	Tamil Nadu
1377	JN410799	Asia 1	2011	India	Southern zone	Tamil Nadu
1378	JN410798	Asia 1	2011	India	Southern zone	Tamil Nadu
1379	JN410796	Asia 1	2011	India	Southern zone	Tamil Nadu
1380	JN410795	Asia 1	2011	India	Southern zone	Karnataka
1381	JN410790	Asia 1	2011	India	Southern zone	Tamil Nadu
1382	JN410788	Asia 1	2011	India	Southern zone	Tamil Nadu
1383	JN410806	Asia 1	2011	India	Southern zone	Karnataka
1384	JN410773	Asia 1	2011	India	Central zone	Uttar Pradesh
1385	JN410792	Asia 1	2011	India	Southern zone	Karnataka
1386	JN410791	Asia 1	2011	India	Southern zone	Karnataka
1387	JN410775	Asia 1	2011	India	Southern zone	Andhra Pradesh
1388	JN410774	Asia 1	2011	India	Southern zone	Andhra Pradesh
1389	JN410800	Asia 1	2011	India	Southern zone	Tamil Nadu
1390	JN410805	Asia 1	2011	India	Central zone	Uttar Pradesh
1391	JN410804	Asia 1	2011	India	Central zone	Uttar Pradesh
1392	JN410801	Asia 1	2011	India	Southern zone	Karnataka
1393	JN410794	Asia 1	2011	India	Southern zone	Karnataka
1394	JN410793	Asia 1	2011	India	Southern zone	Karnataka
1395	JN410789	Asia 1	2011	India	Southern zone	Tamil Nadu
1396	JN410787	Asia 1	2011	India	Southern zone	Tamil Nadu
1397	JN410786	Asia 1	2011	India	Southern zone	Tamil Nadu
1398	JN410784	Asia 1	2011	India	Southern zone	Tamil Nadu
1399	JN410783	Asia 1	2011	India	Southern zone	Tamil Nadu
1400	JN410782	Asia 1	2011	India	Southern zone	Tamil Nadu
1401	JN703451	Asia II 1	2011	India
1402	JN703448	Asia II 1	2011	India
1403	JN703447	Asia II 1	2011	India
1404	JN855579	Asia II 1	2011	India
1405	JN855573	Asia II 1	2011	India
1406	JN855577	Asia II 1	2011	India
1407	JN855574	Asia II 1	2011	India
1408	JN855567	Asia II 1	2011	India
1409	JN855566	Asia II 1	2011	India
1410	JN855578	Asia II 1	2011	India
1411	JN855569	Asia II 1	2011	India
1412	JN855576	Asia II 1	2011	India
1413	JN855570	Asia II 1	2011	India
1414	JN703449	Asia II 1	2011	India
1415	JN703452	Asia II 1	2011	India
1416	JN703453	Asia II 1	2011	India
1417	JN410802	Asia II 1	2011	India	Southern zone	Karnataka
1418	JN703450	Asia II 1	2011	India
1419	JN410714	Asia II 1	2011	India	Southern zone	Kerala
1420	JN410803	Asia II 1	2011	India	Northern zone	Punjab
1421	JN410778	Asia II 1	2011	India	Southern zone	Karnataka
1422	JN410776	Asia II 1	2011	India	Southern zone	Karnataka
1423	JN896336	Asia II 1	2011	India
1424	JN410807	Asia II 5	2011	India	Southern zone	Karnataka
1425	JN410711	Asia II 5	2011	India	Southern zone	Kerala
1426	KM403655	Asia II 5	2011	India	Northern zone	Delhi
1427	JN855571	Asia II 7	2011	India
1428	JN703456	Asia II 7	2011	India
1429	JQ023501	Asia II 7	2011	India
1430	JN410713	Asia II 7	2011	India	Southern zone	Kerala
1431	JN410712	Asia II 7	2011	India	Southern zone	Karnataka
1432	JN410785	Asia II 8	2011	India	Southern zone	Tamil Nadu
1433	JN410715	Asia II 8	2011	India	Southern zone	Kerala
1434	JN410779	Asia II 8	2011	India	Southern zone	Karnataka
1435	JN410780	MEAM1	2011	India	Southern zone	Karnataka
1436	JN410777	MEAM1	2011	India	Southern zone	Karnataka
1437	JX993224	Asia 1	2012	India	Southern zone	Karnataka
1438	JX993193	Asia 1	2012	India	Southern zone	Karnataka
1439	JX993190	Asia 1	2012	India	Eastern zone	West Bengal
1440	JX993188	Asia 1	2012	India	Southern zone	Karnataka
1441	JX993184	Asia 1	2012	India	Southern zone	Andhra Pradesh
1442	JX993182	Asia 1	2012	India	Western zone	Maharashtra
1443	JX993180	Asia 1	2012	India	Western zone	Maharashtra
1444	JX993204	Asia 1	2012	India	Central zone	Uttar Pradesh
1445	JX993202	Asia 1	2012	India	Southern zone	Andhra Pradesh
1446	KC435453	Asia 1	2012	India
1447	JX827728	Asia 1	2012	India
1448	JX993194	Asia 1	2012	India	Southern zone	Tamil Nadu
1449	KR020523	Asia 1	2012	India
1450	JQ995248	Asia 1	2012	India	Southern zone	Kerala
1451	JQ995265	Asia 1	2012	India	Southern zone	Karnataka
1452	KF151152	Asia 1	2012	India	Southern zone	Karnataka
1453	KF151151	Asia 1	2012	India	Western zone	Gujrat
1454	JX993187	Asia 1	2012	India	Eastern zone	West Bengal
1455	KR020529	Asia 1	2012	India
1456	JX993222	Asia 1	2012	India	Southern zone	Tamil Nadu
1457	JX993218	Asia 1	2012	India	Eastern zone	Bihar
1458	JX993216	Asia 1	2012	India	Eastern zone	West Bengal
1459	JX993215	Asia 1	2012	India	Eastern zone	Bihar
1460	JX993213	Asia 1	2012	India	Northern zone	Punjab
1461	JX993211	Asia 1	2012	India	Central zone	Uttar Pradesh
1462	JX993209	Asia 1	2012	India	Central zone	Madhya Pradesh
1463	JX993206	Asia 1	2012	India	Southern zone	Karnataka
1464	JX993203	Asia 1	2012	India	Southern zone	Karnataka
1465	JX993189	Asia 1	2012	India	Southern zone	Karnataka
1466	JQ995268	Asia 1	2012	India	Western zone	Maharashtra
1467	JQ995267	Asia 1	2012	India	Western zone	Maharashtra
1468	JQ995266	Asia 1	2012	India	Southern zone	Karnataka
1469	JQ995249	Asia 1	2012	India	Southern zone	Kerala
1470	JX993185	Asia II 1	2012	India	Southern zone	Andhra Pradesh
1471	JX993181	Asia II 1	2012	India	Western zone	Maharashtra
1472	KR020528	Asia II 1	2012	India
1473	JX993225	Asia II 1	2012	India	Central zone	Uttar Pradesh
1474	JX993205	Asia II 1	2012	India	Central zone	Uttar Pradesh
1475	JQ519905	Asia II 1	2012	India	Northern zone	Delhi
1476	JX993223	Asia II 1	2012	India	Western zone	Gujrat
1477	JX993219	Asia II 1	2012	India	Northern zone	Rajasthan
1478	JX993210	Asia II 1	2012	India	Central zone	Uttar Pradesh
1479	JX993186	Asia II 1	2012	India	Northern zone	Punjab
1480	JX993214	Asia II 1	2012	India	Eastern zone	Bihar
1481	JX993212	Asia II 1	2012	India	Northern zone	Punjab
1482	JX993199	Asia II 1	2012	India	Southern zone	Karnataka
1483	JX993178	Asia II 1	2012	India	Western zone	Gujrat
1484	KC435451	Asia II 1	2012	India
1485	JX827727	Asia II 1	2012	India
1486	JX827725	Asia II 1	2012	India
1487	JX993220	Asia II 1	2012	India	Northern zone	Haryana
1488	JX993200	Asia II 1	2012	India	Northern zone	Punjab
1489	JX993197	Asia II 1	2012	India	Southern zone	Karnataka
1490	JX993183	Asia II 1	2012	India	Northern zone	Punjab
1491	JX993179	Asia II 1	2012	India	Northern zone	Punjab
1492	JX827726	Asia II 1	2012	India
1493	JX993217	Asia II 1	2012	India	Western zone	Maharashtra
1494	KC435452	Asia II 1	2012	India
1495	JQ995246	Asia II 1	2012	India	Southern zone	Kerala
1496	KR020527	Asia II 1	2012	India
1497	JQ995279	Asia II 1	2012	India	Northern zone	Jammu and Kashmir
1498	JQ995277	Asia II 1	2012	India	Northern zone	Himachal Pradesh
1499	JQ995250	Asia II 1	2012	India	Southern zone	Kerala
1500	JQ995278	Asia II 1	2012	India	Northern zone	Jammu and Kashmir
1501	KF151149	Asia II 1	2012	India	Northern zone	Punjab
1502	KF151148	Asia II 1	2012	India	Northern zone	Punjab
1503	KF151150	Asia II 1	2012	India	Western zone	Gujrat
1504	JX993201	Asia II 11	2012	India	Southern zone	Karnataka
1505	JQ995245	Asia II 5	2012	India	Southern zone	Kerala
1506	JQ995244	Asia II 5	2012	India	Southern zone	Kerala
1507	JX993207	Asia II 5	2012	India	Eastern zone	West Bengal
1508	JX993195	Asia II 5	2012	India	Southern zone	Tamil Nadu
1509	JQ995247	Asia II 5	2012	India	Southern zone	Kerala
1510	JQ995242	Asia II 5	2012	India	Southern zone	Kerala
1511	JQ995243	Asia II 5	2012	India	Southern zone	Kerala
1512	JX993196	Asia II 7	2012	India	Northern zone	Delhi
1513	JX993198	Asia II 8	2012	India	Southern zone	Karnataka
1514	JX993221	Asia II 8	2012	India	Southern zone	Tamil Nadu
1515	KR020539	Asia II 8	2012	India
1516	KR020540	Asia II 8	2012	India
1517	JQ995251	Asia II 8	2012	India	Southern zone	Kerala
1518	KR020541	Asia II 8	2012	India
1519	JX993191	China 3	2012	India	Eastern zone	West Bengal
1520	KF151154	China 3	2012	India	Eastern zone	West Bengal
1521	KF151153	China 3	2012	India	Eastern zone	West Bengal
1522	KF151155	China 3	2012	India	Eastern zone	West Bengal
1523	JX993192	MEAM1	2012	India	Southern zone	Karnataka
1524	JQ995276	MEAM1	2012	India	Southern zone	Karnataka
1525	JX993208	MEAM1	2012	India	Southern zone	Karnataka
1526	KP310234	Asia 1	2013	India	Central zone	Uttar Pradesh
1527	KP310245	Asia 1	2013	India	Central zone	Uttar Pradesh
1528	KF790648	Asia 1	2013	India
1529	KP310238	Asia 1	2013	India	Central zone	Uttar Pradesh
1530	KP310248	Asia 1	2013	India	Central zone	Uttar Pradesh
1531	KF790682	Asia 1	2013	India
1532	KF790677	Asia 1	2013	India
1533	KF790672	Asia 1	2013	India
1534	KF790655	Asia 1	2013	India
1535	KF790644	Asia 1	2013	India
1536	KF790643	Asia 1	2013	India
1537	KF790675	Asia 1	2013	India
1538	KF790673	Asia 1	2013	India
1539	KF790670	Asia 1	2013	India
1540	KF790652	Asia 1	2013	India
1541	KF790651	Asia 1	2013	India
1542	KF790649	Asia 1	2013	India
1543	KF790645	Asia 1	2013	India
1544	KF790640	Asia 1	2013	India
1545	KF790662	Asia 1	2013	India
1546	KF790683	Asia 1	2013	India
1547	KF790669	Asia 1	2013	India
1548	KF790657	Asia 1	2013	India
1549	KF790654	Asia 1	2013	India
1550	KF790642	Asia 1	2013	India
1551	KP310258	Asia 1	2013	India	Central zone	Uttar Pradesh
1552	KF790681	Asia 1	2013	India
1553	KF790660	Asia 1	2013	India
1554	KF790674	Asia 1	2013	India
1555	KF790668	Asia 1	2013	India
1556	KF790666	Asia 1	2013	India
1557	KF790680	Asia 1	2013	India
1558	KF790650	Asia 1	2013	India
1559	KF790647	Asia 1	2013	India
1560	KF790689	Asia 1	2013	India
1561	KF790665	Asia 1	2013	India
1562	KF790685	Asia 1	2013	India
1563	KF790688	Asia 1	2013	India
1564	KF790686	Asia 1	2013	India
1565	KP310243	Asia 1	2013	India	Central zone	Uttar Pradesh
1566	KP310244	Asia 1	2013	India	Central zone	Uttar Pradesh
1567	KP310263	Asia 1	2013	India	Central zone	Uttar Pradesh
1568	KP310249	Asia 1	2013	India	Central zone	Uttar Pradesh
1569	KF298444	Asia 1	2013	India	Southern zone	Tamil Nadu
1570	KP310260	Asia 1	2013	India	Central zone	Uttar Pradesh
1571	KP310242	Asia 1	2013	India	Central zone	Uttar Pradesh
1572	KF790684	Asia 1	2013	India
1573	KF298445	Asia 1	2013	India	Southern zone	Andhra Pradesh
1574	KT726226	Asia 1	2013	India	Central zone	Madhya Pradesh
1575	KF790687	Asia 1	2013	India
1576	KF790676	Asia 1	2013	India
1577	KF790671	Asia 1	2013	India
1578	KF790661	Asia 1	2013	India
1579	KF790658	Asia 1	2013	India
1580	KF790656	Asia 1	2013	India
1581	KF790646	Asia 1	2013	India
1582	KF298450	Asia 1	2013	India	Eastern zone	West Bengal
1583	KF298448	Asia 1	2013	India	Central zone	Madhya Pradesh
1584	KP310247	Asia 1	2013	India	Central zone	Uttar Pradesh
1585	KR020532	Asia II 1	2013	India
1586	KR020531	Asia II 1	2013	India
1587	KR020530	Asia II 1	2013	India
1588	KP310232	Asia II 1	2013	India	Central zone	Uttar Pradesh
1589	KP310240	Asia II 1	2013	India	Central zone	Uttar Pradesh
1590	KF298447	Asia II 1	2013	India	Southern zone	Andhra Pradesh
1591	KF298446	Asia II 1	2013	India	Northern zone	Delhi
1592	KJ459392	Asia II 1	2013	India
1593	MN329162	Asia II 1	2013	India	Northern zone	Rajasthan
1594	KF790634	Asia II 1	2013	India
1595	MN329161	Asia II 1	2013	India	Northern zone	Haryana
1596	KF790667	Asia II 1	2013	India
1597	KP310254	Asia II 1	2013	India	Central zone	Uttar Pradesh
1598	KP310252	Asia II 1	2013	India	Central zone	Uttar Pradesh
1599	KF298451	Asia II 1	2013	India	Northern zone	Rajasthan
1600	KF298449	Asia II 1	2013	India	Northern zone	Punjab
1601	KP310241	Asia II 1	2013	India	Central zone	Uttar Pradesh
1602	KJ451063	Asia II 1	2013	India	Southern zone	Telangana
1603	KP310251	Asia II 5	2013	India	Central zone	Uttar Pradesh
1604	KP310246	Asia II 5	2013	India	Central zone	Uttar Pradesh
1605	KP310235	Asia II 5	2013	India	Central zone	Uttar Pradesh
1606	KP310255	Asia II 5	2013	India	Central zone	Uttar Pradesh
1607	KP310239	Asia II 5	2013	India	Central zone	Uttar Pradesh
1608	KP310231	Asia II 5	2013	India	Central zone	Uttar Pradesh
1609	KP310253	Asia II 5	2013	India	Central zone	Uttar Pradesh
1610	KP310237	Asia II 5	2013	India	Central zone	Uttar Pradesh
1611	KP310236	Asia II 5	2013	India	Central zone	Uttar Pradesh
1612	KF790637	Asia II 7	2013	India
1613	KF790638	Asia II 7	2013	India
1614	KF790653	Asia II 7	2013	India
1615	KF790635	Asia II 7	2013	India
1616	KF790636	Asia II 7	2013	India
1617	KF790639	Asia II 7	2013	India
1618	KF790678	Asia II 7	2013	India
1619	KF790659	Asia II 8	2013	India
1620	KF790679	Asia II 8	2013	India
1621	KP310262	China 3	2013	India	Central zone	Uttar Pradesh
1622	KP310256	China 3	2013	India	Central zone	Uttar Pradesh
1623	KP310261	China 3	2013	India	Central zone	Uttar Pradesh
1624	KP310250	China 3	2013	India	Central zone	Uttar Pradesh
1625	KP310257	China 3	2013	India	Central zone	Uttar Pradesh
1626	KP310233	China 3	2013	India	Central zone	Uttar Pradesh
1627	KP310259	China 3	2013	India	Central zone	Uttar Pradesh
1628	KF790663	MEAM1	2013	India
1629	KF790641	MEAM1	2013	India
1630	KF790664	MEAM1	2013	India
1631	LC159291	Asia 1	2014	India	Central zone	Madhya Pradesh
1632	KR020524	Asia 1	2014	India
1633	KR020526	Asia 1	2014	India
1634	KJ523179	Asia 1	2014	India	Southern zone	Karnataka
1635	KJ523180	Asia 1	2014	India	Southern zone	Karnataka
1636	KJ523178	Asia 1	2014	India	Southern zone	Karnataka
1637	KJ663503	Asia 1	2014	India	Southern zone	Tamil Nadu
1638	KJ663620	Asia 1	2014	India	Southern zone	Tamil Nadu
1639	KJ663566	Asia 1	2014	India	Southern zone	Tamil Nadu
1640	KJ663562	Asia 1	2014	India	Southern zone	Tamil Nadu
1641	KJ663542	Asia 1	2014	India	Southern zone	Tamil Nadu
1642	KT852985	Asia 1	2014	India	Central zone	Madhya Pradesh
1643	KT795462	Asia 1	2014	India	Central zone	Madhya Pradesh
1644	KT795460	Asia 1	2014	India	Central zone	Madhya Pradesh
1645	KT795461	Asia 1	2014	India	Central zone	Madhya Pradesh
1646	KT428795	Asia 1	2014	India	Central zone	Madhya Pradesh
1647	KT334296	Asia 1	2014	India
1648	KT795452	Asia 1	2014	India	Central zone	Madhya Pradesh
1649	KT588916	Asia 1	2014	India	Central zone	Madhya Pradesh
1650	KJ663652	Asia 1	2014	India	Southern zone	Tamil Nadu
1651	KJ663651	Asia 1	2014	India	Southern zone	Tamil Nadu
1652	KJ663650	Asia 1	2014	India	Southern zone	Tamil Nadu
1653	KJ663649	Asia 1	2014	India	Southern zone	Tamil Nadu
1654	KJ663648	Asia 1	2014	India	Southern zone	Tamil Nadu
1655	KJ663647	Asia 1	2014	India	Southern zone	Tamil Nadu
1656	KJ663646	Asia 1	2014	India	Southern zone	Tamil Nadu
1657	KJ663645	Asia 1	2014	India	Southern zone	Tamil Nadu
1658	KJ663644	Asia 1	2014	India	Southern zone	Tamil Nadu
1659	KJ663643	Asia 1	2014	India	Southern zone	Tamil Nadu
1660	KJ663642	Asia 1	2014	India	Southern zone	Tamil Nadu
1661	KJ663641	Asia 1	2014	India	Southern zone	Tamil Nadu
1662	KJ663640	Asia 1	2014	India	Southern zone	Tamil Nadu
1663	KJ663638	Asia 1	2014	India	Southern zone	Tamil Nadu
1664	KJ663637	Asia 1	2014	India	Southern zone	Tamil Nadu
1665	KJ663635	Asia 1	2014	India	Southern zone	Tamil Nadu
1666	KJ663634	Asia 1	2014	India	Southern zone	Tamil Nadu
1667	KJ663633	Asia 1	2014	India	Southern zone	Tamil Nadu
1668	KJ663631	Asia 1	2014	India	Southern zone	Tamil Nadu
1669	KJ663630	Asia 1	2014	India	Southern zone	Tamil Nadu
1670	KJ663628	Asia 1	2014	India	Southern zone	Tamil Nadu
1671	KJ663627	Asia 1	2014	India	Southern zone	Tamil Nadu
1672	KJ663625	Asia 1	2014	India	Southern zone	Tamil Nadu
1673	KJ663624	Asia 1	2014	India	Southern zone	Tamil Nadu
1674	KJ663622	Asia 1	2014	India	Southern zone	Tamil Nadu
1675	KJ663621	Asia 1	2014	India	Southern zone	Tamil Nadu
1676	KJ663618	Asia 1	2014	India	Southern zone	Tamil Nadu
1677	KJ663617	Asia 1	2014	India	Southern zone	Tamil Nadu
1678	KJ663615	Asia 1	2014	India	Southern zone	Tamil Nadu
1679	KJ663614	Asia 1	2014	India	Southern zone	Tamil Nadu
1680	KJ663612	Asia 1	2014	India	Southern zone	Tamil Nadu
1681	KJ663611	Asia 1	2014	India	Southern zone	Tamil Nadu
1682	KJ663609	Asia 1	2014	India	Southern zone	Tamil Nadu
1683	KJ663608	Asia 1	2014	India	Southern zone	Tamil Nadu
1684	KJ663606	Asia 1	2014	India	Southern zone	Tamil Nadu
1685	KJ663605	Asia 1	2014	India	Southern zone	Tamil Nadu
1686	KJ663603	Asia 1	2014	India	Southern zone	Tamil Nadu
1687	KJ663602	Asia 1	2014	India	Southern zone	Tamil Nadu
1688	KJ663600	Asia 1	2014	India	Southern zone	Tamil Nadu
1689	KJ663599	Asia 1	2014	India	Southern zone	Tamil Nadu
1690	KJ663597	Asia 1	2014	India	Southern zone	Tamil Nadu
1691	KJ663596	Asia 1	2014	India	Southern zone	Tamil Nadu
1692	KJ663595	Asia 1	2014	India	Southern zone	Tamil Nadu
1693	KJ663594	Asia 1	2014	India	Southern zone	Tamil Nadu
1694	KJ663593	Asia 1	2014	India	Southern zone	Tamil Nadu
1695	KJ663592	Asia 1	2014	India	Southern zone	Tamil Nadu
1696	KJ663591	Asia 1	2014	India	Southern zone	Tamil Nadu
1697	KJ663590	Asia 1	2014	India	Southern zone	Tamil Nadu
1698	KJ663589	Asia 1	2014	India	Southern zone	Tamil Nadu
1699	KJ663588	Asia 1	2014	India	Southern zone	Tamil Nadu
1700	KJ663587	Asia 1	2014	India	Southern zone	Tamil Nadu
1701	KJ663586	Asia 1	2014	India	Southern zone	Tamil Nadu
1702	KJ663585	Asia 1	2014	India	Southern zone	Tamil Nadu
1703	KJ663584	Asia 1	2014	India	Southern zone	Tamil Nadu
1704	KJ663583	Asia 1	2014	India	Southern zone	Tamil Nadu
1705	KJ663582	Asia 1	2014	India	Southern zone	Tamil Nadu
1706	KJ663581	Asia 1	2014	India	Southern zone	Tamil Nadu
1707	KJ663580	Asia 1	2014	India	Southern zone	Tamil Nadu
1708	KJ663579	Asia 1	2014	India	Southern zone	Tamil Nadu
1709	KJ663577	Asia 1	2014	India	Southern zone	Tamil Nadu
1710	KJ663576	Asia 1	2014	India	Southern zone	Tamil Nadu
1711	KJ663575	Asia 1	2014	India	Southern zone	Tamil Nadu
1712	KJ663574	Asia 1	2014	India	Southern zone	Tamil Nadu
1713	KJ663573	Asia 1	2014	India	Southern zone	Tamil Nadu
1714	KJ663572	Asia 1	2014	India	Southern zone	Tamil Nadu
1715	KJ663571	Asia 1	2014	India	Southern zone	Tamil Nadu
1716	KJ663570	Asia 1	2014	India	Southern zone	Tamil Nadu
1717	KJ663569	Asia 1	2014	India	Southern zone	Tamil Nadu
1718	KJ663568	Asia 1	2014	India	Southern zone	Tamil Nadu
1719	KJ663567	Asia 1	2014	India	Southern zone	Tamil Nadu
1720	KJ663565	Asia 1	2014	India	Southern zone	Tamil Nadu
1721	KJ663564	Asia 1	2014	India	Southern zone	Tamil Nadu
1722	KJ663563	Asia 1	2014	India	Southern zone	Tamil Nadu
1723	KJ663561	Asia 1	2014	India	Southern zone	Tamil Nadu
1724	KJ663560	Asia 1	2014	India	Southern zone	Tamil Nadu
1725	KJ663559	Asia 1	2014	India	Southern zone	Tamil Nadu
1726	KJ663558	Asia 1	2014	India	Southern zone	Tamil Nadu
1727	KJ663557	Asia 1	2014	India	Southern zone	Tamil Nadu
1728	KJ663556	Asia 1	2014	India	Southern zone	Tamil Nadu
1729	KJ663555	Asia 1	2014	India	Southern zone	Tamil Nadu
1730	KJ663554	Asia 1	2014	India	Southern zone	Tamil Nadu
1731	KJ663553	Asia 1	2014	India	Southern zone	Tamil Nadu
1732	KJ663552	Asia 1	2014	India	Southern zone	Tamil Nadu
1733	KJ663551	Asia 1	2014	India	Southern zone	Tamil Nadu
1734	KJ663550	Asia 1	2014	India	Southern zone	Tamil Nadu
1735	KJ663549	Asia 1	2014	India	Southern zone	Tamil Nadu
1736	KJ663548	Asia 1	2014	India	Southern zone	Tamil Nadu
1737	KJ663547	Asia 1	2014	India	Southern zone	Tamil Nadu
1738	KJ663546	Asia 1	2014	India	Southern zone	Tamil Nadu
1739	KJ663545	Asia 1	2014	India	Southern zone	Tamil Nadu
1740	KJ663544	Asia 1	2014	India	Southern zone	Tamil Nadu
1741	KJ663543	Asia 1	2014	India	Southern zone	Tamil Nadu
1742	KJ663541	Asia 1	2014	India	Southern zone	Tamil Nadu
1743	KJ663540	Asia 1	2014	India	Southern zone	Tamil Nadu
1744	KJ663531	Asia 1	2014	India	Southern zone	Tamil Nadu
1745	KJ663528	Asia 1	2014	India	Southern zone	Tamil Nadu
1746	KJ663527	Asia 1	2014	India	Southern zone	Tamil Nadu
1747	KJ663526	Asia 1	2014	India	Southern zone	Tamil Nadu
1748	KJ663525	Asia 1	2014	India	Southern zone	Tamil Nadu
1749	KJ663524	Asia 1	2014	India	Southern zone	Tamil Nadu
1750	KJ663523	Asia 1	2014	India	Southern zone	Tamil Nadu
1751	KJ663522	Asia 1	2014	India	Southern zone	Tamil Nadu
1752	KJ663521	Asia 1	2014	India	Southern zone	Tamil Nadu
1753	KJ663520	Asia 1	2014	India	Southern zone	Tamil Nadu
1754	KJ663519	Asia 1	2014	India	Southern zone	Tamil Nadu
1755	KJ663518	Asia 1	2014	India	Southern zone	Tamil Nadu
1756	KJ663517	Asia 1	2014	India	Southern zone	Tamil Nadu
1757	KJ663516	Asia 1	2014	India	Southern zone	Tamil Nadu
1758	KJ663515	Asia 1	2014	India	Southern zone	Tamil Nadu
1759	KJ663513	Asia 1	2014	India	Southern zone	Tamil Nadu
1760	KJ663512	Asia 1	2014	India	Southern zone	Tamil Nadu
1761	KJ663509	Asia 1	2014	India	Southern zone	Tamil Nadu
1762	KJ663507	Asia 1	2014	India	Southern zone	Tamil Nadu
1763	KJ663506	Asia 1	2014	India	Southern zone	Tamil Nadu
1764	KJ663505	Asia 1	2014	India	Southern zone	Tamil Nadu
1765	KJ663504	Asia 1	2014	India	Southern zone	Tamil Nadu
1766	KJ864965	Asia 1	2014	India
1767	KR020525	Asia 1	2014	India
1768	KJ523182	Asia 1	2014	India	Southern zone	Karnataka
1769	KJ523181	Asia 1	2014	India	Southern zone	Karnataka
1770	KR020538	Asia II 1	2014	India
1771	KR020537	Asia II 1	2014	India
1772	KR020536	Asia II 1	2014	India
1773	KR020535	Asia II 1	2014	India
1774	KR020534	Asia II 1	2014	India
1775	KT795459	Asia II 1	2014	India	Central zone	Madhya Pradesh
1776	KT795457	Asia II 1	2014	India	Central zone	Madhya Pradesh
1777	KT795455	Asia II 1	2014	India	Central zone	Madhya Pradesh
1778	KT795454	Asia II 1	2014	India	Central zone	Madhya Pradesh
1779	KT795453	Asia II 1	2014	India	Central zone	Madhya Pradesh
1780	KJ663578	Asia II 1	2014	India	Southern zone	Tamil Nadu
1781	KJ663529	Asia II 1	2014	India	Southern zone	Tamil Nadu
1782	KT741028	Asia II 1	2014	India	Central zone	Madhya Pradesh
1783	MN329163	Asia II 1	2014	India	Northern zone	Punjab
1784	LC159293	Asia II 1	2014	India	Central zone	Madhya Pradesh
1785	KR020533	Asia II 1	2014	India
1786	LC159292	Asia II 1	2014	India	Central zone	Madhya Pradesh
1787	KJ787661	Asia II 1	2014	India	Southern zone	Karnataka
1788	KT795458	Asia II 1	2014	India	Central zone	Madhya Pradesh
1789	KT795463	Asia II 1	2014	India	Central zone	Madhya Pradesh
1790	KT852983	Asia II 1	2014	India	Central zone	Madhya Pradesh
1791	KJ663636	Asia II 1	2014	India	Southern zone	Tamil Nadu
1792	KJ663632	Asia II 1	2014	India	Southern zone	Tamil Nadu
1793	KJ663629	Asia II 1	2014	India	Southern zone	Tamil Nadu
1794	KJ663626	Asia II 1	2014	India	Southern zone	Tamil Nadu
1795	KJ663623	Asia II 1	2014	India	Southern zone	Tamil Nadu
1796	KJ663619	Asia II 1	2014	India	Southern zone	Tamil Nadu
1797	KJ663616	Asia II 1	2014	India	Southern zone	Tamil Nadu
1798	KJ663613	Asia II 1	2014	India	Southern zone	Tamil Nadu
1799	KJ663610	Asia II 1	2014	India	Southern zone	Tamil Nadu
1800	KJ663607	Asia II 1	2014	India	Southern zone	Tamil Nadu
1801	KJ663604	Asia II 1	2014	India	Southern zone	Tamil Nadu
1802	KJ663601	Asia II 1	2014	India	Southern zone	Tamil Nadu
1803	KJ663598	Asia II 1	2014	India	Southern zone	Tamil Nadu
1804	KJ663514	Asia II 1	2014	India	Southern zone	Tamil Nadu
1805	KJ663511	Asia II 1	2014	India	Southern zone	Tamil Nadu
1806	KJ663510	Asia II 1	2014	India	Southern zone	Tamil Nadu
1807	KJ663508	Asia II 1	2014	India	Southern zone	Tamil Nadu
1808	KJ663480	Asia II 1	2014	India	Southern zone	Tamil Nadu
1809	KJ663472	Asia II 1	2014	India	Southern zone	Tamil Nadu
1810	KT763064	Asia II 5	2014	India	Central zone	Madhya Pradesh
1811	LC159294	Asia II 5	2014	India	Central zone	Madhya Pradesh
1812	KJ663487	Asia II 5	2014	India	Southern zone	Tamil Nadu
1813	LC159295	Asia II 7	2014	India	Central zone	Madhya Pradesh
1814	LC159296	Asia II 7	2014	India	Central zone	Madhya Pradesh
1815	KJ663488	Asia II 7	2014	India	Southern zone	Tamil Nadu
1816	KT795464	Asia II 7	2014	India	Central zone	Madhya Pradesh
1817	KT763063	Asia II 7	2014	India	Central zone	Madhya Pradesh
1818	KT763062	Asia II 7	2014	India	Central zone	Madhya Pradesh
1819	KT795456	Asia II 7	2014	India	Central zone	Madhya Pradesh
1820	KT581985	Asia II 7	2014	India	Central zone	Madhya Pradesh
1821	KJ663502	Asia II 7	2014	India	Southern zone	Tamil Nadu
1822	KJ663501	Asia II 7	2014	India	Southern zone	Tamil Nadu
1823	KJ663500	Asia II 7	2014	India	Southern zone	Tamil Nadu
1824	KJ663499	Asia II 7	2014	India	Southern zone	Tamil Nadu
1825	KJ663498	Asia II 7	2014	India	Southern zone	Tamil Nadu
1826	KJ663497	Asia II 7	2014	India	Southern zone	Tamil Nadu
1827	KJ663496	Asia II 7	2014	India	Southern zone	Tamil Nadu
1828	KJ663495	Asia II 7	2014	India	Southern zone	Tamil Nadu
1829	KJ663494	Asia II 7	2014	India	Southern zone	Tamil Nadu
1830	KJ663493	Asia II 7	2014	India	Southern zone	Tamil Nadu
1831	KJ663492	Asia II 7	2014	India	Southern zone	Tamil Nadu
1832	KJ663491	Asia II 7	2014	India	Southern zone	Tamil Nadu
1833	KJ663490	Asia II 7	2014	India	Southern zone	Tamil Nadu
1834	KJ663489	Asia II 7	2014	India	Southern zone	Tamil Nadu
1835	KR020544	Asia II 8	2014	India
1836	KJ523177	Asia II 8	2014	India	Southern zone	Karnataka
1837	KJ663476	Asia II 8	2014	India	Southern zone	Tamil Nadu
1838	KJ663450	Asia II 8	2014	India	Southern zone	Tamil Nadu
1839	KJ663455	Asia II 8	2014	India	Southern zone	Tamil Nadu
1840	KJ663449	Asia II 8	2014	India	Southern zone	Tamil Nadu
1841	KJ663459	Asia II 8	2014	India	Southern zone	Tamil Nadu
1842	KJ663456	Asia II 8	2014	India	Southern zone	Tamil Nadu
1843	KJ663448	Asia II 8	2014	India	Southern zone	Tamil Nadu
1844	KJ663486	Asia II 8	2014	India	Southern zone	Tamil Nadu
1845	KJ663485	Asia II 8	2014	India	Southern zone	Tamil Nadu
1846	KJ663484	Asia II 8	2014	India	Southern zone	Tamil Nadu
1847	KJ663483	Asia II 8	2014	India	Southern zone	Tamil Nadu
1848	KJ663482	Asia II 8	2014	India	Southern zone	Tamil Nadu
1849	KJ663481	Asia II 8	2014	India	Southern zone	Tamil Nadu
1850	KJ663479	Asia II 8	2014	India	Southern zone	Tamil Nadu
1851	KJ663478	Asia II 8	2014	India	Southern zone	Tamil Nadu
1852	KJ663477	Asia II 8	2014	India	Southern zone	Tamil Nadu
1853	KJ663475	Asia II 8	2014	India	Southern zone	Tamil Nadu
1854	KJ663474	Asia II 8	2014	India	Southern zone	Tamil Nadu
1855	KJ663473	Asia II 8	2014	India	Southern zone	Tamil Nadu
1856	KJ663471	Asia II 8	2014	India	Southern zone	Tamil Nadu
1857	KJ663470	Asia II 8	2014	India	Southern zone	Tamil Nadu
1858	KJ663469	Asia II 8	2014	India	Southern zone	Tamil Nadu
1859	KJ663468	Asia II 8	2014	India	Southern zone	Tamil Nadu
1860	KJ663467	Asia II 8	2014	India	Southern zone	Tamil Nadu
1861	KJ663466	Asia II 8	2014	India	Southern zone	Tamil Nadu
1862	KJ663465	Asia II 8	2014	India	Southern zone	Tamil Nadu
1863	KJ663464	Asia II 8	2014	India	Southern zone	Tamil Nadu
1864	KJ663463	Asia II 8	2014	India	Southern zone	Tamil Nadu
1865	KJ663462	Asia II 8	2014	India	Southern zone	Tamil Nadu
1866	KJ663461	Asia II 8	2014	India	Southern zone	Tamil Nadu
1867	KJ663460	Asia II 8	2014	India	Southern zone	Tamil Nadu
1868	KJ663458	Asia II 8	2014	India	Southern zone	Tamil Nadu
1869	KJ663457	Asia II 8	2014	India	Southern zone	Tamil Nadu
1870	KJ663454	Asia II 8	2014	India	Southern zone	Tamil Nadu
1871	KJ663453	Asia II 8	2014	India	Southern zone	Tamil Nadu
1872	KJ663452	Asia II 8	2014	India	Southern zone	Tamil Nadu
1873	KJ663451	Asia II 8	2014	India	Southern zone	Tamil Nadu
1874	KR020545	Asia II 8	2014	India
1875	KR020543	Asia II 8	2014	India
1876	KR020542	Asia II 8	2014	India
1877	KJ787662	MEAM K	2014	India	Southern zone	Karnataka
1878	KJ663660	MEAM1	2014	India	Southern zone	Tamil Nadu
1879	KY775540	Asia 1	2015	India
1880	KY775544	Asia 1	2015	India
1881	KY775541	Asia 1	2015	India
1882	KY775545	Asia 1	2015	India
1883	KX668398	Asia 1	2015	India	Southern zone	Kerala
1884	KR149663	Asia 1	2015	India
1885	KR149670	Asia 1	2015	India
1886	KR149669	Asia 1	2015	India
1887	KR149666	Asia 1	2015	India
1888	KR149662	Asia 1	2015	India
1889	KR149661	Asia 1	2015	India
1890	KR149660	Asia 1	2015	India
1891	KR149659	Asia 1	2015	India
1892	KY775539	Asia 1	2015	India
1893	KY775543	Asia 1	2015	India
1894	KY775542	Asia 1	2015	India
1895	KY775538	Asia 1	2015	India
1896	KP641658	Asia 1	2015	India	Western zone	Maharashtra
1897	KX361128	Asia 1	2015	India
1898	KX361122	Asia 1	2015	India
1899	KX361120	Asia 1	2015	India
1900	KX361121	Asia 1	2015	India
1901	KR149672	Asia 1	2015	India
1902	KR149671	Asia 1	2015	India
1903	KR149668	Asia 1	2015	India
1904	KR149667	Asia 1	2015	India
1905	KR149665	Asia 1	2015	India
1906	KR149664	Asia 1	2015	India
1907	KT852984	Asia 1	2015	India
1908	KX361119	Asia II 1	2015	India
1909	KX361132	Asia II 1	2015	India
1910	KY775561	Asia II 1	2015	India
1911	KY775564	Asia II 1	2015	India
1912	KY775562	Asia II 1	2015	India
1913	KY775565	Asia II 1	2015	India
1914	KY775560	Asia II 1	2015	India
1915	KY775563	Asia II 1	2015	India
1916	KY775553	Asia II 1	2015	India
1917	KR149674	Asia II 1	2015	India
1918	KR149676	Asia II 1	2015	India
1919	KR149675	Asia II 1	2015	India
1920	KR149673	Asia II 1	2015	India
1921	KY775551	Asia II 1	2015	India
1922	KY775559	Asia II 1	2015	India
1923	KY775558	Asia II 1	2015	India
1924	KY775550	Asia II 1	2015	India
1925	KY775552	Asia II 1	2015	India
1926	KP641660	Asia II 1	2015	India	Northern zone	Delhi
1927	KX361131	Asia II 5	2015	India
1928	KX668406	Asia II 5	2015	India	Southern zone	Kerala
1929	KX668401	Asia II 5	2015	India	Southern zone	Kerala
1930	KX668400	Asia II 5	2015	India	Southern zone	Kerala
1931	KX668404	Asia II 5	2015	India	Southern zone	Kerala
1932	KX668403	Asia II 5	2015	India	Southern zone	Kerala
1933	KX668402	Asia II 5	2015	India	Southern zone	Kerala
1934	KX668399	Asia II 5	2015	India	Southern zone	Kerala
1935	KX580954	Asia II 5	2015	India	Southern zone	Kerala
1936	KX668405	Asia II 5	2015	India	Southern zone	Kerala
1937	KX668396	Asia II 5	2015	India	Southern zone	Kerala
1938	KX574324	Asia II 5	2015	India	Southern zone	Kerala
1939	KX668397	Asia II 5	2015	India	Southern zone	Kerala
1940	KP641659	Asia II 7	2015	India	Northern zone	Punjab
1941	KX361129	Asia 1	2016	India
1942	KX361124	Asia 1	2016	India
1943	KX361123	Asia 1	2016	India
1944	KX361127	Asia 1	2016	India
1945	KX361125	Asia 1	2016	India
1946	KX361126	Asia 1	2016	India
1947	KY775568	Asia II 1	2016	India
1948	KY348784	Asia II 1	2016	India	Northern zone	Haryana
1949	KY775569	Asia II 1	2016	India
1950	KY775557	Asia II 1	2016	India
1951	KY775556	Asia II 1	2016	India
1952	KY775555	Asia II 1	2016	India
1953	KU613373	Asia II 1	2016	India
1954	KY775554	Asia II 1	2016	India
1955	KY775566	Asia II 1	2016	India
1956	KY775567	Asia II 1	2016	India
1957	KX361130	Asia II 5	2016	India
1958	KY775546	Asia II 7	2016	India
1959	KY775572	Asia II 7	2016	India
1960	KY775547	Asia II 7	2016	India
1961	KY775571	Asia II 7	2016	India
1962	KY775549	Asia II 7	2016	India
1963	KY775548	Asia II 7	2016	India
1964	KY775570	Asia II 7	2016	India
1965	MH374141	Asia 1	2017	India
1966	MN067516	Asia 1	2017	India	Central zone	Uttar Pradesh
1967	MH374153	Asia 1	2017	India
1968	MH374151	Asia 1	2017	India
1969	MH807440	Asia 1	2017	India
1970	MH374142	Asia 1	2017	India
1971	MK034760	Asia 1	2017	India	Southern zone	Andhra Pradesh
1972	MK034758	Asia 1	2017	India	Southern zone	Andhra Pradesh
1973	MH374146	Asia 1	2017	India
1974	MH374147	Asia 1	2017	India
1975	MK660572	Asia 1	2017	India
1976	MW602292	Asia 1	2017	India
1977	MG448601	Asia 1	2017	India
1978	MG448600	Asia 1	2017	India
1979	MG448599	Asia 1	2017	India
1980	MG448596	Asia 1	2017	India
1981	MG448594	Asia 1	2017	India
1982	MG448591	Asia 1	2017	India
1983	MG448602	Asia 1	2017	India
1984	MG448598	Asia 1	2017	India
1985	MG448597	Asia 1	2017	India
1986	MG448593	Asia 1	2017	India
1987	MG448592	Asia 1	2017	India
1988	MG448590	Asia 1	2017	India
1989	MG448595	Asia 1	2017	India
1990	KY547811	Asia II 1	2017	India	Northern zone	Punjab
1991	KY547810	Asia II 1	2017	India	Northern zone	Haryana
1992	KY547809	Asia II 1	2017	India	Northern zone	Punjab
1993	KY547808	Asia II 1	2017	India	Northern zone	Rajasthan
1994	KY547807	Asia II 1	2017	India	Northern zone	Haryana
1995	KY503217	Asia II 1	2017	India	Northern zone	Punjab
1996	KY503199	Asia II 1	2017	India	Northern zone	Haryana
1997	MG448589	Asia II 1	2017	India
[truncated: 527 more rows]

## Sheet: Table S2
	Sequences reported from South East Asian countries (n=757)
Sr #	#Accession	Species	Year	Country
1	AY686093	Asia 1	2004	Malaysia
2	DQ842047	Asia 1	2006	Malaysia
3	JX678612	Asia 1	2010	Malaysia
4	JX678616	Asia 1	2010	Malaysia
5	JX678615	Asia 1	2010	Malaysia
6	JX678614	Asia 1	2010	Malaysia
7	JX678613	Asia 1	2010	Malaysia
8	KC959834	Asia 1	2010	Malaysia
9	JX678639	Asia 1	2011	Malaysia
10	KC959615	Asia 1	2011	Malaysia
11	KC959611	Asia 1	2011	Malaysia
12	JX678666	China 2	2011	Malaysia
13	KC959804	China 1	2011	Malaysia
14	KC959576	Asia II 7	2011	Malaysia
15	JX678636	Asia II 7	2011	Malaysia
16	JX678667	China 2	2011	Malaysia
17	JX678665	Asia 1	2011	Malaysia
18	JX678664	Asia 1	2011	Malaysia
19	JX678663	Asia 1	2011	Malaysia
20	JX678662	Asia 1	2011	Malaysia
21	JX678661	Asia 1	2011	Malaysia
22	JX678660	Asia 1	2011	Malaysia
23	JX678659	Asia 1	2011	Malaysia
24	JX678658	Asia 1	2011	Malaysia
25	JX678657	Asia 1	2011	Malaysia
26	JX678656	Asia 1	2011	Malaysia
27	JX678655	Asia 1	2011	Malaysia
28	JX678654	Asia 1	2011	Malaysia
29	JX678653	Asia 1	2011	Malaysia
30	JX678652	Asia 1	2011	Malaysia
31	JX678651	Asia 1	2011	Malaysia
32	JX678650	Asia 1	2011	Malaysia
33	JX678649	Asia 1	2011	Malaysia
34	JX678648	Asia 1	2011	Malaysia
35	JX678647	Asia 1	2011	Malaysia
36	JX678646	Asia 1	2011	Malaysia
37	JX678645	Asia 1	2011	Malaysia
38	JX678644	Asia 1	2011	Malaysia
39	JX678643	Asia 1	2011	Malaysia
40	JX678642	Asia 1	2011	Malaysia
41	JX678641	Asia 1	2011	Malaysia
42	JX678640	Asia 1	2011	Malaysia
43	JX678638	Asia II 7	2011	Malaysia
44	JX678637	Asia II 7	2011	Malaysia
45	JX678635	Asia 1	2011	Malaysia
46	JX678634	MED	2011	Malaysia
47	JX678633	MED	2011	Malaysia
48	JX678632	MED	2011	Malaysia
49	JX678631	MED	2011	Malaysia
50	JX678630	MED	2011	Malaysia
51	JX678629	MED	2011	Malaysia
52	JX678628	MED	2011	Malaysia
53	JX678627	MED	2011	Malaysia
54	JX678626	Asia 1	2011	Malaysia
55	JX678625	Asia 1	2011	Malaysia
56	JX678624	Asia 1	2011	Malaysia
57	JX678623	Asia 1	2011	Malaysia
58	JX678622	Asia 1	2011	Malaysia
59	JX678621	Asia 1	2011	Malaysia
60	JX678620	Asia 1	2011	Malaysia
61	JX678619	Asia 1	2011	Malaysia
62	JX678618	Asia 1	2011	Malaysia
63	JX678617	Asia 1	2011	Malaysia
64	JX393104	MED	2011	Malaysia
65	JX393103	MED	2011	Malaysia
66	JX393102	MED	2011	Malaysia
67	JX393101	MED	2011	Malaysia
68	JX393100	MED	2011	Malaysia
69	JX393099	MED	2011	Malaysia
70	JX393098	Asia 1	2011	Malaysia
71	JX393097	Asia 1	2011	Malaysia
72	JX393096	Asia 1	2011	Malaysia
73	JX393095	MED	2011	Malaysia
74	JX393094	Asia 1	2011	Malaysia
75	JX393093	MED	2011	Malaysia
76	JX393092	MED	2011	Malaysia
77	JX393091	MED	2011	Malaysia
78	JX393090	MED	2011	Malaysia
79	JX393089	MED	2011	Malaysia
80	JX393088	MED	2011	Malaysia
81	KC959840	Asia 1	2011	Malaysia
82	KC959839	Asia 1	2011	Malaysia
83	KC959838	Asia 1	2011	Malaysia
84	KC959837	Asia 1	2011	Malaysia
85	KC959836	Asia 1	2011	Malaysia
86	KC959835	Asia 1	2011	Malaysia
87	KC959805	China 1	2011	Malaysia
88	KC959803	MED	2011	Malaysia
89	KC959802	MED	2011	Malaysia
90	KC959801	MED	2011	Malaysia
91	KC959800	Asia 1	2011	Malaysia
92	KC959799	MED	2011	Malaysia
93	KC959798	MED	2011	Malaysia
94	KC959797	MED	2011	Malaysia
95	KC959796	MED	2011	Malaysia
96	KC959795	MED	2011	Malaysia
97	KC959794	MED	2011	Malaysia
98	KC959793	MED	2011	Malaysia
99	KC959792	MED	2011	Malaysia
100	KC959791	MED	2011	Malaysia
101	KC959790	MED	2011	Malaysia
102	KC959789	MED	2011	Malaysia
103	KC959788	Asia 1	2011	Malaysia
104	KC959774	Asia 1	2011	Malaysia
105	KC959773	Asia 1	2011	Malaysia
106	KC959772	Asia 1	2011	Malaysia
107	KC959771	Asia 1	2011	Malaysia
108	KC959770	Asia 1	2011	Malaysia
109	KC959769	Asia 1	2011	Malaysia
110	KC959768	Asia 1	2011	Malaysia
111	KC959767	Asia 1	2011	Malaysia
112	KC959766	Asia 1	2011	Malaysia
113	KC959765	Asia 1	2011	Malaysia
114	KC959764	Asia 1	2011	Malaysia
115	KC959763	Asia 1	2011	Malaysia
116	KC959762	Asia 1	2011	Malaysia
117	KC959761	Asia 1	2011	Malaysia
118	KC959760	Asia 1	2011	Malaysia
119	KC959759	Asia 1	2011	Malaysia
120	KC959758	Asia 1	2011	Malaysia
121	KC959757	Asia 1	2011	Malaysia
122	KC959756	Asia II 6	2011	Malaysia
123	KC959755	Asia 1	2011	Malaysia
124	KC959754	Asia 1	2011	Malaysia
125	KC959753	Asia 1	2011	Malaysia
126	KC959752	Asia 1	2011	Malaysia
127	KC959751	Asia 1	2011	Malaysia
128	KC959750	Asia 1	2011	Malaysia
129	KC959749	Asia 1	2011	Malaysia
130	KC959748	Asia II 6	2011	Malaysia
131	KC959747	Asia 1	2011	Malaysia
132	KC959746	Asia II 6	2011	Malaysia
133	KC959745	Asia II 6	2011	Malaysia
134	KC959744	Asia II 6	2011	Malaysia
135	KC959743	Asia II 6	2011	Malaysia
136	KC959742	Asia II 6	2011	Malaysia
137	KC959741	Asia II 6	2011	Malaysia
138	KC959740	Asia II 6	2011	Malaysia
139	KC959739	Asia II 6	2011	Malaysia
140	KC959738	Asia II 6	2011	Malaysia
141	KC959737	Asia II 6	2011	Malaysia
142	KC959736	Asia II 6	2011	Malaysia
143	KC959735	Asia II 6	2011	Malaysia
144	KC959734	China 2	2011	Malaysia
145	KC959733	China 2	2011	Malaysia
146	KC959732	China 2	2011	Malaysia
147	KC959731	China 2	2011	Malaysia
148	KC959730	Asia 1	2011	Malaysia
149	KC959729	Asia 1	2011	Malaysia
150	KC959728	Asia 1	2011	Malaysia
151	KC959727	Asia 1	2011	Malaysia
152	KC959726	Asia 1	2011	Malaysia
153	KC959725	Asia 1	2011	Malaysia
154	KC959724	Asia 1	2011	Malaysia
155	KC959723	Asia 1	2011	Malaysia
156	KC959722	Asia 1	2011	Malaysia
157	KC959721	Asia 1	2011	Malaysia
158	KC959720	Asia 1	2011	Malaysia
159	KC959719	Asia 1	2011	Malaysia
160	KC959718	Asia 1	2011	Malaysia
161	KC959717	Asia 1	2011	Malaysia
162	KC959716	Asia 1	2011	Malaysia
163	KC959715	Asia 1	2011	Malaysia
164	KC959714	Asia 1	2011	Malaysia
165	KC959713	Asia 1	2011	Malaysia
166	KC959712	Asia 1	2011	Malaysia
167	KC959711	Asia 1	2011	Malaysia
168	KC959710	Asia 1	2011	Malaysia
169	KC959709	Asia 1	2011	Malaysia
170	KC959708	Asia 1	2011	Malaysia
171	KC959707	Asia 1	2011	Malaysia
172	KC959706	Asia 1	2011	Malaysia
173	KC959705	Asia 1	2011	Malaysia
174	KC959704	Asia 1	2011	Malaysia
175	KC959691	MED	2011	Malaysia
176	KC959690	MED	2011	Malaysia
177	KC959689	MED	2011	Malaysia
178	KC959688	MED	2011	Malaysia
179	KC959687	MED	2011	Malaysia
180	KC959686	MED	2011	Malaysia
181	KC959685	MED	2011	Malaysia
182	KC959684	MED	2011	Malaysia
183	KC959683	MED	2011	Malaysia
184	KC959682	MED	2011	Malaysia
185	KC959681	MED	2011	Malaysia
186	KC959680	MED	2011	Malaysia
187	KC959679	MED	2011	Malaysia
188	KC959678	MED	2011	Malaysia
189	KC959677	MED	2011	Malaysia
190	KC959676	MED	2011	Malaysia
191	KC959675	MED	2011	Malaysia
192	KC959674	MED	2011	Malaysia
193	KC959673	MED	2011	Malaysia
194	KC959672	MED	2011	Malaysia
195	KC959671	MED	2011	Malaysia
196	KC959670	MED	2011	Malaysia
197	KC959669	MED	2011	Malaysia
198	KC959668	MED	2011	Malaysia
199	KC959667	MED	2011	Malaysia
200	KC959666	MED	2011	Malaysia
201	KC959665	MED	2011	Malaysia
202	KC959664	MED	2011	Malaysia
203	KC959663	MED	2011	Malaysia
204	KC959662	MED	2011	Malaysia
205	KC959661	MED	2011	Malaysia
206	KC959660	MED	2011	Malaysia
207	KC959659	Asia II 7	2011	Malaysia
208	KC959658	Asia II 7	2011	Malaysia
209	KC959657	Asia II 7	2011	Malaysia
210	KC959656	Asia II 7	2011	Malaysia
211	KC959655	Asia II 7	2011	Malaysia
212	KC959654	Asia II 7	2011	Malaysia
213	KC959653	Asia 1	2011	Malaysia
214	KC959652	Asia 1	2011	Malaysia
215	KC959651	Asia 1	2011	Malaysia
216	KC959650	Asia 1	2011	Malaysia
217	KC959649	Asia 1	2011	Malaysia
218	KC959648	Asia 1	2011	Malaysia
219	KC959647	Asia 1	2011	Malaysia
220	KC959646	Asia 1	2011	Malaysia
221	KC959645	Asia 1	2011	Malaysia
222	KC959644	Asia 1	2011	Malaysia
223	KC959643	Asia 1	2011	Malaysia
224	KC959617	Asia 1	2011	Malaysia
225	KC959616	Asia 1	2011	Malaysia
226	KC959614	Asia 1	2011	Malaysia
227	KC959613	Asia 1	2011	Malaysia
228	KC959612	Asia 1	2011	Malaysia
229	KC959610	Asia 1	2011	Malaysia
230	KC959609	Asia 1	2011	Malaysia
231	KC959584	Asia II 7	2011	Malaysia
232	KC959583	Asia 1	2011	Malaysia
233	KC959582	Asia II 7	2011	Malaysia
234	KC959581	Asia II 7	2011	Malaysia
235	KC959580	Asia II 7	2011	Malaysia
236	KC959579	Asia II 7	2011	Malaysia
237	KC959578	Asia II 7	2011	Malaysia
238	KC959577	Asia II 7	2011	Malaysia
239	KC959575	Asia 1	2011	Malaysia
240	KC959574	Asia 1	2011	Malaysia
241	KC959573	Asia 1	2011	Malaysia
242	KC959776	Asia 1	2012	Malaysia
243	KC959632	Asia 1	2012	Malaysia
244	KC959600	China 2	2012	Malaysia
245	KC959599	China 2	2012	Malaysia
246	KC959606	China 2	2012	Malaysia
247	KC959601	China 2	2012	Malaysia
248	KC959585	Asia II 10	2012	Malaysia
249	KC959597	Asia II 6	2012	Malaysia
250	KC959586	Asia II 6	2012	Malaysia
251	KC959587	Asia II 6	2012	Malaysia
252	KC959833	China 2	2012	Malaysia
253	KC959832	Asia 1	2012	Malaysia
254	KC959831	Asia 1	2012	Malaysia
255	KC959830	Asia 1	2012	Malaysia
256	KC959829	Asia 1	2012	Malaysia
257	KC959828	China 2	2012	Malaysia
258	KC959827	China 2	2012	Malaysia
259	KC959826	China 2	2012	Malaysia
260	KC959825	China 2	2012	Malaysia
261	KC959824	China 2	2012	Malaysia
262	KC959823	Asia 1	2012	Malaysia
263	KC959822	Asia 1	2012	Malaysia
264	KC959821	Asia 1	2012	Malaysia
265	KC959820	Asia 1	2012	Malaysia
266	KC959819	Asia 1	2012	Malaysia
267	KC959818	China 1	2012	Malaysia
268	KC959817	China 1	2012	Malaysia
269	KC959816	China 1	2012	Malaysia
270	KC959815	China 1	2012	Malaysia
271	KC959814	China 1	2012	Malaysia
272	KC959813	China 1	2012	Malaysia
273	KC959812	China 1	2012	Malaysia
274	KC959811	Asia II 6	2012	Malaysia
275	KC959810	Asia II 6	2012	Malaysia
276	KC959809	Asia II 6	2012	Malaysia
277	KC959808	Asia II 6	2012	Malaysia
278	KC959807	Asia II 6	2012	Malaysia
279	KC959806	China 1	2012	Malaysia
280	KC959787	Asia 1	2012	Malaysia
281	KC959786	Asia 1	2012	Malaysia
282	KC959785	Asia 1	2012	Malaysia
283	KC959784	Asia 1	2012	Malaysia
284	KC959783	Asia 1	2012	Malaysia
285	KC959782	Asia 1	2012	Malaysia
286	KC959781	Asia 1	2012	Malaysia
287	KC959780	Asia 1	2012	Malaysia
288	KC959779	Asia 1	2012	Malaysia
289	KC959778	Asia 1	2012	Malaysia
290	KC959777	Asia 1	2012	Malaysia
291	KC959775	Asia 1	2012	Malaysia
292	KC959703	MED	2012	Malaysia
293	KC959702	MED	2012	Malaysia
294	KC959701	MED	2012	Malaysia
295	KC959700	MED	2012	Malaysia
296	KC959699	MED	2012	Malaysia
297	KC959698	MED	2012	Malaysia
298	KC959697	MED	2012	Malaysia
299	KC959696	MED	2012	Malaysia
300	KC959695	MED	2012	Malaysia
301	KC959694	MED	2012	Malaysia
302	KC959693	MED	2012	Malaysia
303	KC959692	MED	2012	Malaysia
304	KC959642	Asia 1	2012	Malaysia
305	KC959641	Asia 1	2012	Malaysia
306	KC959640	Asia 1	2012	Malaysia
307	KC959639	Asia 1	2012	Malaysia
308	KC959638	Asia 1	2012	Malaysia
309	KC959637	Asia 1	2012	Malaysia
310	KC959636	Asia 1	2012	Malaysia
311	KC959635	Asia 1	2012	Malaysia
312	KC959634	Asia 1	2012	Malaysia
313	KC959633	Asia 1	2012	Malaysia
314	KC959631	Asia 1	2012	Malaysia
315	KC959630	Asia 1	2012	Malaysia
316	KC959629	Asia 1	2012	Malaysia
317	KC959628	Asia 1	2012	Malaysia
318	KC959627	Asia 1	2012	Malaysia
319	KC959626	Asia 1	2012	Malaysia
320	KC959625	Asia 1	2012	Malaysia
321	KC959624	Asia 1	2012	Malaysia
322	KC959623	Asia 1	2012	Malaysia
323	KC959622	Asia 1	2012	Malaysia
324	KC959621	Asia 1	2012	Malaysia
325	KC959620	Asia 1	2012	Malaysia
326	KC959619	Asia 1	2012	Malaysia
327	KC959618	Asia 1	2012	Malaysia
328	KC959608	China 2	2012	Malaysia
329	KC959607	China 2	2012	Malaysia
330	KC959605	China 2	2012	Malaysia
331	KC959604	China 2	2012	Malaysia
332	KC959603	China 2	2012	Malaysia
333	KC959602	China 2	2012	Malaysia
334	KC959598	Asia II 6	2012	Malaysia
335	KC959596	Asia II 6	2012	Malaysia
336	KC959595	Asia II 6	2012	Malaysia
337	KC959594	Asia II 6	2012	Malaysia
338	KC959593	Asia II 6	2012	Malaysia
339	KC959592	Asia II 6	2012	Malaysia
340	KC959591	Asia II 6	2012	Malaysia
341	KC959590	Asia II 6	2012	Malaysia
342	KC959589	Asia II 6	2012	Malaysia
343	KC959588	Asia 1	2012	Malaysia
344	KC959572	Asia 1	2013	Malaysia
1	AB248265	MEAM1	1998	Indonesia
2	AB248263	Australia	2004	Indonesia
3	AB248264	Asia 1	2004	Indonesia
4	AB248262	Asia 1	2004	Indonesia
5	AB248261	Asia 1	2004	Indonesia
6	AB248260	Asia 1	2004	Indonesia
7	KC011212	Asia 1	2012	Indonesia
8	GQ900663	Asia 1	2008	Indonesia
9	GQ900662	Asia 1	2008	Indonesia
10	GQ900661	Asia 1	2008	Indonesia
11	GQ900660	Asia 1	2008	Indonesia
12	GQ900659	Asia 1	2008	Indonesia
13	GQ900657	Asia 1	2008	Indonesia
14	GQ900656	Asia 1	2008	Indonesia
15	GQ900654	Asia 1	2008	Indonesia
16	GQ900651	Asia 1	2008	Indonesia
17	KC011221	Asia 1	2012	Indonesia
18	KC011220	Asia 1	2012	Indonesia
19	KC011219	Asia 1	2012	Indonesia
20	KC011218	Asia 1	2012	Indonesia
21	KC011217	Asia 1	2012	Indonesia
22	KC011216	Asia 1	2012	Indonesia
23	KC011215	Asia 1	2012	Indonesia
24	KC011214	Asia II 9	2012	Indonesia
25	KC011213	Asia 1	2012	Indonesia
26	KC011211	Asia 1	2012	Indonesia
27	KC011210	Asia 1	2012	Indonesia
28	KC011209	Asia 1	2012	Indonesia
29	KC011208	Asia 1	2012	Indonesia
30	KC011207	Asia 1	2012	Indonesia
31	KC011206	Asia 1	2012	Indonesia
32	KC011205	Asia 1	2012	Indonesia
33	KC011204	Asia 1	2012	Indonesia
34	KC011203	Asia 1	2012	Indonesia
35	KC011202	Asia 1	2012	Indonesia
36	KC011201	Asia 1	2012	Indonesia
37	KC011200	Asia 1	2012	Indonesia
38	KC011199	Asia 1	2012	Indonesia
39	KC011198	Asia 1	2012	Indonesia
40	KC011197	Asia 1	2012	Indonesia
41	KC011196	Asia 1	2012	Indonesia
42	KC011195	Asia 1	2012	Indonesia
43	KC011194	Asia 1	2012	Indonesia
44	KC011193	Asia 1	2012	Indonesia
45	KC011192	Asia 1	2012	Indonesia
46	KC011191	Asia 1	2012	Indonesia
47	KC011190	Asia 1	2012	Indonesia
48	MN918082	Asia 1	2018	Indonesia
49	MN918081	Asia 1	2018	Indonesia
50	MN918080	Asia 1	2018	Indonesia
51	MN918079	Asia 1	2018	Indonesia
52	MN918078	Asia 1	2018	Indonesia
53	MN918077	Asia 1	2018	Indonesia
54	MN918076	Asia 1	2019	Indonesia
55	MN918075	Asia 1	2019	Indonesia
56	MN918074	Asia 1	2019	Indonesia
57	MN918073	Asia 1	2019	Indonesia
58	MN918072	Asia 1	2019	Indonesia
59	MN918071	Asia 1	2019	Indonesia
60	MN918070	Asia 1	2019	Indonesia
61	MN918069	Asia 1	2019	Indonesia
62	MN918068	Asia 1	2019	Indonesia
63	MN918067	Asia 1	2019	Indonesia
64	MN918066	Asia 1	2019	Indonesia
65	MN918065	Asia 1	2019	Indonesia
66	MN918064	Asia 1	2019	Indonesia
67	MN918063	Asia 1	2019	Indonesia
68	MN918062	Asia 1	2019	Indonesia
69	MN918061	Asia 1	2019	Indonesia
70	MN918060	Asia 1	2019	Indonesia
71	MN918059	Asia 1	2019	Indonesia
72	MN918058	Asia 1	2019	Indonesia
73	MN918057	Asia 1	2019	Indonesia
74	MN918056	Asia 1	2019	Indonesia
75	MN918055	Asia 1	2019	Indonesia
76	MN918054	Asia 1	2019	Indonesia
77	MN918053	Asia 1	2019	Indonesia
78	MN918052	Asia 1	2019	Indonesia
79	MN918051	Asia 1	2019	Indonesia
80	MN918050	Asia 1	2019	Indonesia
81	MN918049	Asia 1	2019	Indonesia
82	MN918048	Asia 1	2019	Indonesia
83	MN918047	Asia 1	2019	Indonesia
84	MN918046	Asia 1	2019	Indonesia
85	MN918045	Asia 1	2019	Indonesia
86	MN918044	Asia 1	2019	Indonesia
87	MN918043	Asia II 5	2019	Indonesia
88	MN918042	Asia II 5	2019	Indonesia
89	MN918041	Asia II 7	2019	Indonesia
90	MN918040	Asia II 5	2019	Indonesia
91	GQ900658	Asia 1	2008	Indonesia
92	GQ900655	Asia 1	2008	Indonesia
93	GQ900653	Asia 1	2008	Indonesia
94	GQ900652	Asia 1	2008	Indonesia
95	GQ900650	Asia 1	2008	Indonesia
96	DQ174524	Asia II 7	2005	Indonesia
97	HQ457045	Australia	2010	Indonesia
98	KJ716442	Asia 1	2014	Indonesia
99	KJ716436	Asia 1	2014	Indonesia
100	KJ716432	Asia 1	2014	Indonesia
101	KJ716430	Asia 1	2014	Indonesia
102	KJ716441	Asia 1	2014	Indonesia
103	KJ716439	Asia 1	2014	Indonesia
104	KJ716435	Asia 1	2014	Indonesia
105	KJ716433	Asia 1	2014	Indonesia
106	KJ716440	Asia II 6	2014	Indonesia
107	KJ716443	Asia-II 12	2014	Indonesia
108	GU086326	Australia	2009	Indonesia
109	GU086325	Australia	2009	Indonesia
110	GU086327	Australia	2009	Indonesia
111	HM070410	MEAM1	2010	Indonesia
112	KJ716438	Asia 1	2014	Indonesia
113	KJ716437	Asia 1	2014	Indonesia
114	KJ716434	Asia 1	2014	Indonesia
115	KJ716431	Asia 1	2014	Indonesia
116	KJ663538	Asia 1	2014	Indonesia
117	KJ663537	Asia 1	2014	Indonesia
118	KJ663536	Asia 1	2014	Indonesia
119	KJ663535	Asia 1	2014	Indonesia
120	KJ663534	Asia 1	2014	Indonesia
121	KJ663533	Asia 1	2014	Indonesia
122	KJ663532	Asia 1	2014	Indonesia
123	JN018068	Asia II 5	2011	Myanmar
124	JN018065	Asia II 5	2011	Myanmar
125	JX437451	Asia 1	2006	Myanmar
126	AY686095	Asia 1	2004	Singapore
127	EU760742	Asia 1	2008	Cambodia
128	EU760733	Asia 1	2008	Cambodia
129	LC390052	Asia II 1	2017	Cambodia
130	LC390051	Asia II 1	2017	Cambodia
131	KP941427	Asia II 1	2013	Viet Nam
132	KR110156	Asia 1	2012	Viet Nam
133	KR110163	Asia 1	2013	Viet Nam
134	KR110161	Asia 1	2013	Viet Nam
135	KR110160	Asia 1	2013	Viet Nam
136	KR110174	Asia II 1	2013	Viet Nam
137	KR110176	Asia II 6	2012	Viet Nam
138	KR110179	Asia II 6	2012	Viet Nam
139	KR110181	Asia II 6	2013	Viet Nam
140	KR110177	Asia 1	2012	Viet Nam
141	MT359897	Asia II 1	2019	Viet Nam
142	MW051477	Asia II 1	2020	Viet Nam
143	MW051476	Asia II 1	2020	Viet Nam
144	KR110198	MEAM1	2013	Viet Nam
145	KR110183	MEAM1	2012	Viet Nam
146	KJ663653	MEAM1	2014	Viet Nam
147	LC390050	Asia II 1	2017	Viet Nam
148	LC390049	Asia II 1	2017	Viet Nam
149	LC390053	Asia II 1	2017	Viet Nam
150	LC390048	Asia II 1	2017	Viet Nam
151	LC390047	Asia II 1	2017	Viet Nam
152	MW051479	Asia II 1	2020	Viet Nam
153	MW051478	Asia II 1	2019	Viet Nam
154	MW051475	Asia II 1	2020	Viet Nam
155	KR110203	Uganda-1	2013	Viet Nam
156	KR110199	Asia 1	2013	Viet Nam
157	KR110197	MEAM1	2013	Viet Nam
158	KR110196	MEAM1	2013	Viet Nam
159	KR110195	MEAM1	2013	Viet Nam
160	KR110194	MEAM1	2013	Viet Nam
161	KR110193	MEAM1	2013	Viet Nam
162	KR110192	MEAM1	2013	Viet Nam
163	KR110191	MEAM1	2013	Viet Nam
164	KR110190	MEAM1	2013	Viet Nam
165	KR110189	MEAM1	2013	Viet Nam
166	KR110188	MEAM1	2013	Viet Nam
167	KR110187	MEAM1	2013	Viet Nam
168	KR110186	MEAM1	2012	Viet Nam
169	KR110185	MEAM1	2012	Viet Nam
170	KR110184	MEAM1	2012	Viet Nam
171	KR110182	MEAM1	2012	Viet Nam
172	KR110180	Asia II 6	2013	Viet Nam
173	KR110178	Asia II 6	2012	Viet Nam
174	KR110175	Asia II 1	2013	Viet Nam
175	KR110173	Asia II 1	2013	Viet Nam
176	KR110172	Asia 1	2013	Viet Nam
177	KR110171	Asia 1	2013	Viet Nam
178	KR110170	Asia 1	2013	Viet Nam
179	KR110169	Asia 1	2013	Viet Nam
180	KR110168	Asia 1	2013	Viet Nam
181	KR110167	Asia 1	2013	Viet Nam
182	KR110166	Asia 1	2013	Viet Nam
183	KR110165	Asia 1	2013	Viet Nam
184	KR110164	Asia 1	2013	Viet Nam
185	KR110162	Asia 1	2013	Viet Nam
186	KR110159	Asia 1	2013	Viet Nam
187	KR110158	Asia 1	2013	Viet Nam
188	KR110157	Asia 1	2012	Viet Nam
189	KJ663669	MEAM1	2014	Viet Nam
190	KJ663668	MEAM1	2014	Viet Nam
191	KJ663667	MEAM1	2014	Viet Nam
192	KJ663666	MEAM1	2014	Viet Nam
193	KJ663665	MEAM1	2014	Viet Nam
194	KJ663664	MEAM1	2014	Viet Nam
195	KJ663663	MEAM1	2014	Viet Nam
196	KJ663662	MEAM1	2014	Viet Nam
197	KJ663661	MEAM1	2014	Viet Nam
198	KJ663659	MEAM1	2014	Viet Nam
199	KJ663658	MEAM1	2014	Viet Nam
200	KJ663657	MEAM1	2014	Viet Nam
201	KJ663656	MEAM1	2014	Viet Nam
202	KJ663655	MEAM1	2014	Viet Nam
203	KJ663654	MEAM1	2014	Viet Nam
204	HQ703595	MEAM1	2010	Viet Nam
205	MH549179	MEAM1	2018	Philippines
206	MH549177	MEAM1	2018	Philippines
207	MH549176	MEAM1	2018	Philippines
208	MH549155	Asia 1	2018	Philippines
209	MH549153	Asia 1	2018	Philippines
210	MH549182	MEAM1	2018	Philippines
211	MH549181	Asia 1	2018	Philippines
212	MH549180	MEAM1	2018	Philippines
213	MH549178	MEAM1	2018	Philippines
214	MH549175	MEAM1	2018	Philippines
215	MH549173	Australia	2018	Philippines
216	MH549172	Australia	2018	Philippines
217	MH549171	Australia	2018	Philippines
218	MH549170	Australia	2018	Philippines
219	MH549169	Australia	2018	Philippines
220	MH549168	Australia	2018	Philippines
221	MH549167	Australia	2018	Philippines
222	MH549166	Australia	2018	Philippines
223	MH549165	Asia-II 14	2018	Philippines
224	MH549164	Asia-II 15	2018	Philippines
225	MH549163	Asia-II 15	2018	Philippines
226	MH549162	Asia-II 15	2018	Philippines
227	MH549161	Asia-II 15	2018	Philippines
228	MH549160	Asia II 6	2018	Philippines
229	MH549159	Asia II 6	2018	Philippines
230	MH549158	Asia II 6	2018	Philippines
231	MH549157	Asia 1	2018	Philippines
232	MH549156	Asia 1	2018	Philippines
233	MH549154	Asia 1	2018	Philippines
234	MH549152	Asia 1	2018	Philippines
235	MH549151	Asia 1	2018	Philippines
236	MH549150	Asia 1	2018	Philippines
237	MN388895	Asia II 6	2016	Thailand
238	MN388894	Asia II 6	2016	Thailand
239	MN388893	Asia II 6	2016	Thailand
240	MN388892	Asia II 6	2016	Thailand
241	MN388891	Asia II 6	2016	Thailand
242	MN388890	Asia II 6	2016	Thailand
243	MN388889	Asia 1	2016	Thailand
244	MN388888	Asia 1	2016	Thailand
245	MN388887	Asia 1	2016	Thailand
246	MN388886	Asia 1	2016	Thailand
247	MN388885	Asia 1	2016	Thailand
248	MN388884	Asia II 1	2016	Thailand
249	MN388883	Asia II 1	2016	Thailand
250	MN388882	Asia II 1	2016	Thailand
251	MN388881	Asia II 1	2016	Thailand
252	MN388880	Asia II 1	2016	Thailand
253	MN388879	Asia II 1	2016	Thailand
254	MN388878	Asia II 1	2016	Thailand
255	MN388877	Asia II 1	2016	Thailand
256	MN388876	Asia II 1	2016	Thailand
257	MN388875	Asia II 1	2016	Thailand
258	MN388874	Asia II 1	2016	Thailand
259	MN388873	Asia II 1	2016	Thailand
260	MN388872	Asia II 1	2016	Thailand
261	MN388871	Asia II 1	2016	Thailand
262	MN388870	Asia II 1	2016	Thailand
263	MN388869	Asia II 1	2016	Thailand
264	MN388868	Asia II 1	2016	Thailand
265	MN388867	Asia II 1	2016	Thailand
266	MN388866	Asia II 1	2016	Thailand
267	MN388865	Asia II 1	2016	Thailand
268	MN388864	Asia II 1	2016	Thailand
269	MN388863	Asia II 1	2016	Thailand
270	MN388862	Asia II 1	2016	Thailand
271	MN388861	Asia II 1	2016	Thailand
272	MN388860	Asia II 1	2016	Thailand
273	MN388859	Asia II 1	2016	Thailand
274	MN388858	Asia II 1	2016	Thailand
275	MN388857	Asia II 1	2016	Thailand
276	MN388856	Asia II 1	2016	Thailand
277	MN388855	Asia II 1	2016	Thailand
278	MN388854	Asia II 1	2016	Thailand
279	MN388853	Asia II 1	2016	Thailand
280	MN388852	Asia II 1	2016	Thailand
281	MN388851	Asia II 1	2016	Thailand
282	MN388850	Asia II 1	2016	Thailand
283	MN388849	Asia II 1	2016	Thailand
284	MN388848	Asia II 1	2016	Thailand
285	MN388847	Asia II 1	2016	Thailand
286	MN388846	Asia II 1	2016	Thailand
287	MN388845	Asia II 1	2016	Thailand
288	MN388844	Asia II 1	2016	Thailand
289	MN388843	Asia II 1	2016	Thailand
290	MN388842	Asia II 1	2016	Thailand
291	MN388841	Asia II 1	2016	Thailand
292	MN388840	Asia II 1	2016	Thailand
293	MN388839	Asia 1	2016	Thailand
294	MN388838	Asia 1	2016	Thailand
295	MF167700	Asia II 6	2016	Thailand
296	MF167699	Asia II 6	2016	Thailand
297	MF167698	Asia II 6	2016	Thailand
298	MF167697	Asia II 6	2016	Thailand
299	MF167696	Asia II 6	2016	Thailand
300	MF167695	Asia II 6	2016	Thailand
301	MF167694	Asia II 6	2016	Thailand
302	MF167693	Asia 1	2016	Thailand
303	MF167692	Asia 1	2016	Thailand
304	MF167691	Asia 1	2016	Thailand
305	MF167690	Asia 1	2015	Thailand
306	MF167689	Asia 1	2015	Thailand
307	MF167688	Asia 1	2015	Thailand
308	MF167687	Asia 1	2015	Thailand
309	MF167686	Asia 1	2015	Thailand
310	MF167685	Asia 1	2015	Thailand
311	MF167684	Asia 1	2015	Thailand
312	MF167683	Asia 1	2015	Thailand
313	MF167682	Asia 1	2015	Thailand
314	MF167681	Asia 1	2016	Thailand
315	MF167680	Asia 1	2016	Thailand
316	MF167679	Asia 1	2016	Thailand
317	MF167678	Asia 1	2016	Thailand
318	MF167677	Asia 1	2016	Thailand
319	MF167676	Asia 1	2016	Thailand
320	MF167675	Asia 1	2016	Thailand
321	MF167674	Asia 1	2016	Thailand
322	MF167673	Asia 1	2016	Thailand
323	MF167672	Asia 1	2016	Thailand
324	MF167671	Asia 1	2016	Thailand
325	MF167670	Asia 1	2016	Thailand
326	MF167669	Asia 1	2016	Thailand
327	MF167668	Asia 1	2016	Thailand
328	MF167667	Asia 1	2016	Thailand
329	MF167666	Asia 1	2016	Thailand
330	MF167665	Asia 1	2016	Thailand
331	MF167664	Asia 1	2016	Thailand
332	MF167663	Asia 1	2016	Thailand
333	MF167662	Asia 1	2016	Thailand
334	MF167661	Asia 1	2016	Thailand
335	MF167660	Asia 1	2016	Thailand
336	MF167659	Asia 1	2016	Thailand
337	MF167658	Asia 1	2016	Thailand
338	MF167657	Asia 1	2016	Thailand
339	MF167656	Asia 1	2016	Thailand
340	MF167655	Asia 1	2016	Thailand
341	MF167654	Asia 1	2016	Thailand
342	MF167653	Asia 1	2016	Thailand
343	KY560575	Asia 1	2015	Thailand
344	KY560574	Asia 1	2015	Thailand
345	KY560573	Asia 1	2015	Thailand
346	KY560572	Asia 1	2015	Thailand
347	KY560571	Asia 1	2015	Thailand
348	KY560570	Asia 1	2015	Thailand
349	KY560569	Asia 1	2015	Thailand
350	KY560568	Asia 1	2015	Thailand
351	KY560567	Asia 1	2015	Thailand
352	AY686092	Asia 1	2004	Thailand
353	EF528555	Asia 1	2007	Thailand
354	EF528554	Asia 1	2007	Thailand
355	EF528553	Asia 1	2007	Thailand
356	EF528552	Asia 1	2007	Thailand
357	DQ842053	Asia 1	2006	Thailand
358	DQ842052	Asia 1	2006	Thailand
359	KR110142	Asia 1	2013	Thailand
360	KR110108	Asia 1	2012	Thailand
361	KR110121	Asia 1	2012	Thailand
362	KR110123	Asia 1	2012	Thailand
363	KR110117	Asia 1	2012	Thailand
364	KR110118	Asia 1	2012	Thailand
365	KR110120	Asia 1	2012	Thailand
366	KR110129	Asia 1	2012	Thailand
367	KR110152	Asia II 10	2013	Thailand
368	KR110153	Asia II 6	2013	Thailand
369	KR110154	Asia II 6	2013	Thailand
370	KR110155	Uganda-1	2013	Thailand
371	LC579574	Asia II 1	2019	Thailand
372	LC579573	Asia II 1	2019	Thailand
373	LC579572	Asia II 1	2019	Thailand
374	KR110151	Asia 1	2013	Thailand
375	KR110150	Asia 1	2013	Thailand
376	KR110149	Asia 1	2013	Thailand
377	KR110148	Asia 1	2013	Thailand
378	KR110147	Asia 1	2013	Thailand
379	KR110146	Asia 1	2013	Thailand
380	KR110145	Asia 1	2013	Thailand
381	KR110144	Asia 1	2013	Thailand
382	KR110143	Asia 1	2013	Thailand
383	KR110141	Asia 1	2013	Thailand
384	KR110140	Asia 1	2013	Thailand
385	KR110139	Asia 1	2013	Thailand
386	KR110138	Asia 1	2013	Thailand
387	KR110137	Asia 1	2013	Thailand
388	KR110136	Asia 1	2013	Thailand
389	KR110135	Asia 1	2013	Thailand
390	KR110134	Asia 1	2013	Thailand
391	KR110133	Asia 1	2013	Thailand
392	KR110132	Asia 1	2013	Thailand
393	KR110131	Asia 1	2013	Thailand
394	KR110130	Asia 1	2013	Thailand
395	KR110128	Asia 1	2012	Thailand
396	KR110127	Asia 1	2012	Thailand
397	KR110126	Asia 1	2012	Thailand
398	KR110125	Asia 1	2012	Thailand
399	KR110124	Asia 1	2012	Thailand
400	KR110122	Asia 1	2012	Thailand
401	KR110119	Asia 1	2012	Thailand
402	KR110116	Asia 1	2012	Thailand
403	KR110115	Asia 1	2012	Thailand
404	KR110114	Asia 1	2012	Thailand
405	KR110113	Asia 1	2012	Thailand
406	KR110112	Asia 1	2012	Thailand
407	KR110111	Asia 1	2012	Thailand
408	KR110110	Asia 1	2012	Thailand
409	KR110109	Asia 1	2012	Thailand
410	KJ663639	Asia 1	2014	Thailand
411	KJ663539	Asia 1	2014	Thailand
412	KJ663530	Asia 1	2014	Thailand
413	KX865954	Asia 1	2016	Thailand

## Sheet: Table S3
	Sequences reported from East Asian countries (n=1569)
Sr #	Accession	Species	Year	Country
1	KX397306	Asia 1	1994	China
2	AJ557147	MEAM1	1999	China
3	AJ557146	MEAM1	2001	China
4	AJ557145	MEAM1	2001	China
5	AJ557144	MEAM1	2001	China
6	AJ557143	MEAM1	2001	China
7	AF342777	MED	2001	China
8	AY686072	China 2	2004	China
9	AY518188	MED	2004	China
10	AY518186	MEAM1	2004	China
11	AY518189	MED	2004	China
12	AY518193	MED	2004	China
13	AY518187	MED	2004	China
14	AY518185	MEAM1	2004	China
15	AY686091	China 1	2004	China
16	AY686089	China 1	2004	China
17	AY686083	Asia II 4	2004	China
18	AY686081	MEAM1	2004	China
19	AY686075	Asia II 7	2004	China
20	AY686073	MEAM1	2004	China
21	AY686071	MEAM1	2004	China
22	AY686070	MEAM1	2004	China
23	AY686069	MEAM1	2004	China
24	AY686068	MEAM1	2004	China
25	AY686067	MEAM1	2004	China
26	AY686066	MEAM1	2004	China
27	AY686065	MEAM1	2004	China
28	AY611642	MEAM1	2004	China
29	AY587519	MED	2004	China
30	AY587518	MEAM1	2004	China
31	AY587517	MEAM1	2004	China
32	AY587516	MED	2004	China
33	AY587515	MEAM1	2004	China
34	AY587514	MED	2004	China
35	AY582873	MEAM1	2004	China
36	AY582872	MED	2004	China
37	AY582871	MED	2004	China
38	AY582870	MED	2004	China
39	AY582868	MED	2004	China
40	AY582867	MED	2004	China
41	AY566182	MED	2004	China
42	AY686090	MEAM1	2004	China
43	AY686088	Asia II 2	2004	China
44	AY686087	MEAM1	2004	China
45	AY686086	MEAM1	2004	China
46	AY686085	MED	2004	China
47	AY686084	MEAM1	2004	China
48	AY686082	MEAM1	2004	China
49	AY686080	MEAM1	2004	China
50	AY686079	MEAM1	2004	China
51	AY686078	MEAM1	2004	China
52	AY686078	MEAM1	2004	China
53	AY686077	MEAM1	2004	China
54	AY686076	MEAM1	2004	China
55	AY686074	MEAM1	2004	China
56	AY686064	Asia II 7	2004	China
57	AY686063	MEAM1	2004	China
58	AY686062	MEAM1	2004	China
59	AJ784264	MEAM K	2004	China
60	AJ784262	MEAM K	2004	China
61	AJ867557	Asia II 1	2004	China
62	AJ867556	Asia II 3	2004	China
63	AJ867555	MEAM1	2004	China
64	AY596953	MEAM K	2004	China
65	AY596952	Asia II 3	2004	China
66	AY589499	MED	2004	China
67	AY589498	MED	2004	China
68	AY589497	MED	2004	China
69	AY589496	MED	2004	China
70	AY550274	MED	2004	China
71	AY550273	MED	2004	China
72	AY550272	MED	2004	China
73	AJ784259	MEAM1	2004	China
74	AY596949	MED	2004	China
75	DQ309078	China 1	2005	China
76	DQ309077	Asia II 1	2005	China
77	DQ309076	Asia II 3	2005	China
78	DQ309075	Asia II 3	2005	China
79	DQ309074	Asia II 3	2005	China
80	DQ174523	Asia II 7	2005	China
81	DQ174522	Asia II 7	2005	China
82	GQ139513	MEAM1	2005	China
83	GQ139512	MEAM1	2005	China
84	GQ139511	MEAM1	2005	China
85	GQ139510	MEAM1	2005	China
86	GQ139507	MEAM1	2005	China
87	GQ139506	MEAM1	2005	China
88	GQ139505	MEAM1	2005	China
89	GQ139496	China 1	2005	China
90	GQ139494	Asia II 3	2005	China
91	GQ139493	Asia II 1	2005	China
92	GQ139492	Asia II 7	2005	China
93	EU000311	MEAM1	2005	China
94	EF566761	MEAM1	2005	China
95	EF566760	MED	2005	China
96	EF566759	MEAM1	2005	China
97	EF566758	MEAM1	2005	China
98	EF566757	MEAM1	2005	China
99	EF566756	MEAM1	2005	China
100	EF566755	MEAM1	2005	China
101	EF566754	MEAM1	2005	China
102	EF566753	MEAM1	2005	China
103	AJ784261	Asia II 6	2005	China
104	DQ011590	MEAM K	2005	China
105	DQ017084	MED	2005	China
106	DQ017083	MEAM K	2005	China
107	DQ017082	MEAM K	2005	China
108	DQ011594	MEAM K	2005	China
109	DQ011593	MEAM K	2005	China
110	DQ011592	MEAM K	2005	China
111	DQ011591	MEAM K	2005	China
112	DQ011589	MEAM K	2005	China
113	DQ153066	MED	2005	China
114	AJ783706	MED	2005	China
115	EU376996	MED	2006	China
116	EU376988	MED	2006	China
117	DQ473394	MED	2006	China
118	GQ139514	MEAM1	2006	China
119	GQ139508	MEAM1	2006	China
120	EU000321	MED	2006	China
121	EU000320	MED	2006	China
122	EU000319	MED	2006	China
123	EU000318	MED	2006	China
124	EU000317	Asia II 3	2006	China
125	EU000316	China 1	2006	China
126	EU000315	MED	2006	China
127	EU000314	MED	2006	China
128	EU000313	MED	2006	China
129	EU000312	MEAM1	2006	China
130	EF694112	MED	2006	China
131	EF694111	MED	2006	China
132	EF694110	MED	2006	China
133	EF694109	MED	2006	China
134	EF694108	MED	2006	China
135	EF694107	MED	2006	China
136	EF694106	MED	2006	China
137	EF694105	MED	2006	China
138	EF694104	MED	2006	China
139	EF667477	MED	2006	China
140	EF667476	MED	2006	China
141	EF667475	Asia II 3	2006	China
142	EF667474	MED	2006	China
143	EF667473	MEAM1	2006	China
144	DQ986959	Asia 1	2006	China
145	DQ923043	MEAM1	2006	China
146	DQ989530	MEAM1	2006	China
147	DQ989529	MEAM1	2006	China
148	DQ989528	MEAM1	2006	China
149	DQ989527	MEAM1	2006	China
150	DQ989526	MEAM1	2006	China
151	DQ989525	MEAM1	2006	China
152	DQ989524	MEAM1	2006	China
153	DQ989523	MEAM1	2006	China
154	DQ989522	MEAM1	2006	China
155	DQ989521	MEAM1	2006	China
156	DQ989520	MEAM1	2006	China
157	DQ842044	MED	2006	China
158	EU192072	MED	2007	China
159	EU192069	Asia II 1	2007	China
160	EU192063	China 1	2007	China
161	EU192061	MED	2007	China
162	EU192049	MED	2007	China
163	EU192047	MED	2007	China
164	EU192046	MED	2007	China
165	EU192045	Asia II 3	2007	China
166	EU192035	MED	2007	China
167	EU192033	MED	2007	China
168	EU263625	MED	2007	China
169	EU263624	MED	2007	China
170	EU376995	MED	2007	China
171	EU376994	MEAM1	2007	China
172	EU376993	MEAM1	2007	China
173	EU376992	China 1	2007	China
174	EU376991	China 1	2007	China
175	EU376990	MEAM1	2007	China
176	EU376989	MEAM1	2007	China
177	EU376987	MED	2007	China
178	EU376986	MED	2007	China
179	EU376985	MED	2007	China
180	EU376984	MED	2007	China
181	EU376983	MED	2007	China
182	EU376982	MED	2007	China
183	EU376981	MED	2007	China
184	EU376980	MED	2007	China
185	EU376979	MED	2007	China
186	EU376978	MED	2007	China
187	EU376977	MED	2007	China
188	EU376976	MED	2007	China
189	EU376975	MED	2007	China
190	EU192071	MED	2007	China
191	EU192070	MEAM1	2007	China
192	EU192068	MEAM1	2007	China
193	EU192067	MEAM1	2007	China
194	EU192066	China 1	2007	China
195	EU192065	Asia II 1	2007	China
196	EU192064	Asia 1	2007	China
197	EU192062	MEAM1	2007	China
198	EU192060	Asia II 6	2007	China
199	EU192059	Asia 1	2007	China
200	EU192058	Asia 1	2007	China
201	EU192057	Asia 1	2007	China
202	EU192056	Asia 1	2007	China
203	EU192055	MEAM1	2007	China
204	EU192054	Asia II 6	2007	China
205	EU192053	Asia 1	2007	China
206	EU192052	Asia II 6	2007	China
207	EU192051	China 3	2007	China
208	EU192050	China 3	2007	China
209	EU192048	Asia II 1	2007	China
210	EU192044	Asia 1	2007	China
211	EU192034	Asia II 1	2007	China
212	EU192032	MEAM1	2007	China
213	EU255287	Asia II 3	2007	China
214	EU255286	Asia II 3	2007	China
215	EU255285	MEAM1	2007	China
216	EU255284	MED	2007	China
217	EU255283	MED	2007	China
218	EU255282	MED	2007	China
219	EU255281	MEAM1	2007	China
220	EU255280	MED	2007	China
221	EU255279	MED	2007	China
222	EU255278	MED	2007	China
223	EU255277	China 1	2007	China
224	KX397305	MED	2007	China
225	GQ139509	MEAM1	2007	China
226	GQ139504	MED	2007	China
227	GQ139503	MED	2007	China
228	GQ139502	MED	2007	China
229	GQ139501	MED	2007	China
230	GQ139500	MED	2007	China
231	GQ139499	MED	2007	China
232	GQ139498	China 1	2007	China
233	GQ139497	China 1	2007	China
234	GQ139495	China 1	2007	China
235	EF608148	MED	2007	China
236	EF398125	MED	2007	China
237	EF398124	MED	2007	China
238	EF398123	MED	2007	China
239	EF398122	MED	2007	China
240	EF398121	MED	2007	China
241	EF398120	MED	2007	China
242	EF398119	MED	2007	China
243	EF398118	MED	2007	China
244	EF398117	MED	2007	China
245	EF398116	MED	2007	China
246	EF398115	MED	2007	China
247	EF398114	MED	2007	China
248	EF398113	MEAM1	2007	China
249	EF398112	MEAM1	2007	China
250	EF398111	MEAM1	2007	China
251	EF398110	MEAM1	2007	China
252	EF398109	MEAM1	2007	China
253	EF398108	MEAM1	2007	China
254	EF398107	MEAM1	2007	China
255	EF398106	MEAM1	2007	China
256	EF398105	MEAM1	2007	China
257	EF398104	MEAM1	2007	China
258	EF398103	MEAM1	2007	China
259	EF398102	MEAM1	2007	China
260	EF398101	MEAM1	2007	China
261	EF398100	MEAM1	2007	China
262	EF398099	MEAM1	2007	China
263	EF398098	MEAM1	2007	China
264	EF398097	MEAM1	2007	China
265	EF398096	MEAM1	2007	China
266	EF398095	MEAM1	2007	China
267	EF398094	MEAM1	2007	China
268	EF398093	MEAM1	2007	China
269	EF398092	MEAM1	2007	China
270	EF398091	MEAM1	2007	China
271	EF398090	MEAM1	2007	China
272	EF398089	MEAM1	2007	China
273	EF398088	MEAM1	2007	China
274	EF398087	MEAM1	2007	China
275	EF398086	MEAM1	2007	China
276	EF398085	MEAM1	2007	China
277	EF398084	MEAM1	2007	China
278	EF398083	MEAM1	2007	China
279	EF398082	MEAM1	2007	China
280	EF398063	Asia II 3	2007	China
281	EF398062	Asia II 3	2007	China
282	EF398061	Asia II 3	2007	China
283	EF398060	Asia II 3	2007	China
284	EF398059	Asia II 3	2007	China
285	EF398058	Asia II 3	2007	China
286	EF398057	Asia II 3	2007	China
287	EF398056	Asia II 3	2007	China
288	EF398055	Asia II 3	2007	China
289	EF398054	Asia II 3	2007	China
290	KF142154	MED	2007	China
291	EU263633	MED	2007	China
292	EU263632	MED	2007	China
293	EU263630	MED	2007	China
294	EU263626	MED	2007	China
295	EU192043	MED	2007	China
296	EU192042	MED	2007	China
297	EU192041	MED	2007	China
298	EU192039	MED	2007	China
299	EU263631	MED	2007	China
300	EU263629	MED	2007	China
301	EU263628	MEAM1	2007	China
302	EU263627	MEAM1	2007	China
303	EU192040	MED	2007	China
304	EU192038	MED	2007	China
305	EU192037	MED	2007	China
306	EU192036	MED	2007	China
307	FJ025789	MED	2008	China
308	FJ375358	MED	2008	China
309	FJ375357	MED	2008	China
310	FJ375356	MED	2008	China
311	FJ375355	MED	2008	China
312	FJ375354	MED	2008	China
313	FJ375353	MED	2008	China
314	FJ375352	MED	2008	China
315	FJ375351	MED	2008	China
316	FJ375350	MED	2008	China
317	FJ375349	MED	2008	China
318	FJ375348	MED	2008	China
319	FJ375347	MED	2008	China
320	FJ375346	MED	2008	China
321	KF142157	MED	2008	China
322	FJ377828	MED	2008	China
323	FJ594434	MED	2008	China
324	FJ594433	MED	2008	China
325	FJ594432	MED	2008	China
326	FJ594431	MED	2008	China
327	FJ594430	MED	2008	China
328	FJ594429	MED	2008	China
329	FJ594428	MED	2008	China
330	GQ332577	MEAM2	2009	China
331	FJ647217	MEAM1	2009	China
332	FJ647216	MEAM1	2009	China
333	FJ647215	MEAM1	2009	China
334	FJ647214	MEAM1	2009	China
335	FJ647213	MEAM1	2009	China
336	FJ647212	MEAM1	2009	China
337	FJ647211	MEAM1	2009	China
338	FJ647210	MEAM1	2009	China
339	FJ647209	MEAM1	2009	China
340	FJ647208	MEAM1	2009	China
341	FJ647207	MEAM1	2009	China
342	FJ647206	MEAM1	2009	China
343	FJ647205	MEAM1	2009	China
344	FJ647204	MEAM1	2009	China
345	FJ647203	MEAM1	2009	China
346	FJ647202	MEAM1	2009	China
347	FJ647201	MEAM1	2009	China
348	FJ647200	MEAM1	2009	China
349	FJ647199	MEAM1	2009	China
350	FJ647198	MEAM1	2009	China
351	FJ647197	MEAM1	2009	China
352	FJ647196	MEAM1	2009	China
353	FJ647195	MEAM1	2009	China
354	GU968889	Asia II 7	2009	China
355	HM802266	MED	2009	China
356	GQ371165	MED	2009	China
357	KP137491	China 1	2009	China
358	KP137490	China 1	2009	China
359	KP137489	China 1	2009	China
360	KP137488	China 1	2009	China
361	KP137487	China 1	2009	China
362	KP137486	Asia II 1	2009	China
363	KP137485	Asia II 1	2009	China
364	KP137484	Asia II 1	2009	China
365	KP137483	Asia II 3	2009	China
366	KP137482	Asia II 3	2009	China
367	KP137481	Asia II 3	2009	China
368	KP137480	Asia II 3	2009	China
369	KP137479	Asia II 3	2009	China
370	KP137478	MED	2009	China
371	KP137477	MED	2009	China
372	KP137476	MED	2009	China
373	KP137475	MED	2009	China
374	KP137474	MEAM1	2009	China
375	KP137473	MEAM1	2009	China
376	KP137472	MEAM1	2009	China
377	KP137471	MEAM1	2009	China
378	GU254163	MEAM1	2009	China
379	GU168800	MED	2009	China
380	GU168799	MED	2009	China
381	GU168798	MED	2009	China
382	GU168797	MED	2009	China
383	GU168796	MED	2009	China
384	GU168795	MED	2009	China
385	GU168794	MED	2009	China
386	GU168793	MED	2009	China
387	GU168792	MED	2009	China
388	GU168791	MED	2009	China
389	GU168790	MEAM1	2009	China
390	GU168789	MEAM1	2009	China
391	GU168788	MEAM1	2009	China
392	GU168787	MEAM1	2009	China
393	GQ303180	China 1	2009	China
394	GU384273	MED	2009	China
395	GU384272	MED	2009	China
396	GU384318	MED	2009	China
397	GU384317	MED	2009	China
398	GU384316	MED	2009	China
399	GU384315	MED	2009	China
400	GU384314	MED	2009	China
401	GU384313	MED	2009	China
402	GU384312	MED	2009	China
403	GU384311	MED	2009	China
404	GU384310	MED	2009	China
405	GU384309	MED	2009	China
406	GU384308	MED	2009	China
407	GU384307	MED	2009	China
408	GU384306	MED	2009	China
409	GU384305	MED	2009	China
410	GU384304	MED	2009	China
411	GU384303	MED	2009	China
412	GU384302	MED	2009	China
413	GU384301	MED	2009	China
414	GU384300	MED	2009	China
415	GU384299	MED	2009	China
416	GU384298	MED	2009	China
417	GU384297	MED	2009	China
418	GU384296	MED	2009	China
419	GU384295	MED	2009	China
420	GU384294	MED	2009	China
421	GU384293	MED	2009	China
422	GU384292	MED	2009	China
423	GU384291	MED	2009	China
424	GU384290	MED	2009	China
425	GU384289	MED	2009	China
426	GU384288	MED	2009	China
427	GU384287	MED	2009	China
428	GU384286	MED	2009	China
429	GU384285	MED	2009	China
430	GU384284	MED	2009	China
431	GU384283	MED	2009	China
432	GU384282	MED	2009	China
433	GU384281	MED	2009	China
434	GU384280	MED	2009	China
435	GU384279	MED	2009	China
436	GU384278	MED	2009	China
437	GU384277	MED	2009	China
438	GU384276	MED	2009	China
439	GU384275	MED	2009	China
440	GU384274	MED	2009	China
441	GU384271	MED	2009	China
442	GU086333	MED	2009	China
443	GU086332	MED	2009	China
444	GU086329	MED	2009	China
445	FJ667528	MED	2009	China
446	FJ667527	MED	2009	China
447	FJ667526	MED	2009	China
448	FJ939637	MED	2009	China
449	FJ939636	MED	2009	China
450	FJ939635	MED	2009	China
451	FJ939634	MED	2009	China
452	FJ939633	MED	2009	China
453	FJ939632	MED	2009	China
454	FJ939631	MED	2009	China
455	FJ939630	MED	2009	China
456	FJ939629	MED	2009	China
457	FJ939628	MED	2009	China
458	FJ939627	MED	2009	China
459	FJ939626	MED	2009	China
460	FJ939625	MED	2009	China
461	FJ939624	MED	2009	China
462	FJ939623	MED	2009	China
463	FJ939622	MEAM1	2009	China
464	FJ939621	MED	2009	China
465	FJ939620	MED	2009	China
466	FJ939619	MED	2009	China
467	FJ939618	MED	2009	China
468	FJ939617	MEAM1	2009	China
469	FJ939616	MED	2009	China
470	FJ939615	MED	2009	China
471	FJ939614	MED	2009	China
472	FJ939613	MED	2009	China
473	FJ939612	MED	2009	China
474	FJ939611	MED	2009	China
475	FJ939610	MED	2009	China
476	FJ939609	MED	2009	China
477	FJ939608	MED	2009	China
478	FJ939607	MED	2009	China
479	FJ939606	MED	2009	China
480	FJ939605	MED	2009	China
481	FJ939604	MEAM1	2009	China
482	FJ939603	MED	2009	China
483	FJ939602	MEAM2	2009	China
484	FJ939601	MED	2009	China
485	FJ939600	MEAM2	2009	China
486	FJ939599	MED	2009	China
487	FJ939598	MED	2009	China
488	FJ939597	MED	2009	China
489	FJ872393	MED	2009	China
490	FJ872392	MED	2009	China
491	FJ872391	MED	2009	China
492	FJ872390	MED	2009	China
493	FJ872389	MED	2009	China
494	FJ872388	MED	2009	China
495	FJ872387	MEAM1	2009	China
496	KU529316	MED	2010	China
497	KU529315	MED	2010	China
498	KU529314	MED	2010	China
499	KU529313	MED	2010	China
500	HM802269	MED	2010	China
501	HM802268	MED	2010	China
502	HM802267	MED	2010	China
503	HM802265	MEAM1	2010	China
504	KF373118	China 1	2010	China
505	KF373116	MED	2010	China
506	KF373115	MEAM1	2010	China
507	KF373114	MEAM1	2010	China
508	KF373113	MED	2010	China
509	KF373112	China 1	2010	China
510	KF373111	MED	2010	China
511	KF373110	MEAM1	2010	China
512	KF373108	Asia II 3	2010	China
513	KF373106	Asia II 1	2010	China
514	KF373105	Asia II 1	2010	China
515	KF373104	Asia II 1	2010	China
516	KF373103	Asia II 1	2010	China
517	KF373102	Asia II 1	2010	China
518	KF373101	Asia II 1	2010	China
519	KF373100	Asia II 1	2010	China
520	KF373099	MED	2010	China
521	KF373098	MEAM1	2010	China
522	KF373097	Asia 1	2010	China
523	KF373092	MEAM1	2010	China
524	KF373091	MEAM1	2010	China
525	KF373090	MED	2010	China
526	KF373089	MED	2010	China
527	KF373088	Asia II 3	2010	China
528	KF373087	MED	2010	China
529	KF373086	MED	2010	China
530	KF303789	Asia II 3	2010	China
531	KF142155	MED	2010	China
532	KC661293	MEAM1	2010	China
533	JN092331	MED	2010	China
534	HM137360	MED	2010	China
535	HM137359	China 1	2010	China
536	HM137358	MEAM1	2010	China
537	HM137357	China 1	2010	China
538	HM137356	Asia II 10	2010	China
539	HM137355	China 1	2010	China
540	HM137354	Asia II 1	2010	China
541	HM137353	Asia II 6	2010	China
542	HM137352	Asia II 6	2010	China
543	HM137351	China 1	2010	China
544	HM137350	China 1	2010	China
545	HM137349	China 1	2010	China
546	HM137348	China 1	2010	China
547	HM137347	China 1	2010	China
548	HM137346	Asia II 7	2010	China
549	HM137345	Asia II 9	2010	China
550	HM137344	China 1	2010	China
551	HM137343	China 1	2010	China
552	HM137342	Asia II 6	2010	China
553	HM137341	China 1	2010	China
554	HM137340	Asia II 1	2010	China
555	HM137339	Asia II 10	2010	China
556	HM137338	Asia II 6	2010	China
557	HM137337	Asia II 1	2010	China
558	HM137336	Asia 1	2010	China
559	HM137335	Asia II 1	2010	China
560	HM137334	MED	2010	China
561	HM137333	MED	2010	China
562	HM137332	Asia 1	2010	China
563	HM137331	MED	2010	China
564	HM137330	Asia 1	2010	China
565	HM137329	Asia 1	2010	China
566	HM137328	China 1	2010	China
567	HM137327	Asia 1	2010	China
568	HM137326	Asia II 1	2010	China
569	HM137325	MEAM1	2010	China
570	HM137324	MED	2010	China
571	HM137323	Asia 1	2010	China
572	HM137322	Asia II 1	2010	China
573	HM137321	MED	2010	China
574	HM137320	MED	2010	China
575	HM137319	Asia II 1	2010	China
576	HM137318	China 1	2010	China
577	HM137317	China 1	2010	China
578	HM137316	China 1	2010	China
579	HM137315	China 1	2010	China
580	HM137314	MEAM1	2010	China
581	HM137313	Asia II 9	2010	China
582	HQ435805	MED	2010	China
583	HM597888	MEAM1	2010	China
584	HM597887	MEAM1	2010	China
585	HM597885	MEAM1	2010	China
586	HM597883	MEAM1	2010	China
587	HM597864	MED	2010	China
588	HM597861	MED	2010	China
589	HM597856	MED	2010	China
590	HM597855	MED	2010	China
591	HM597854	MED	2010	China
592	HM597853	MED	2010	China
593	HM597852	MED	2010	China
594	HM597851	MED	2010	China
595	HM597850	MED	2010	China
596	HM597849	MED	2010	China
597	HM597848	MED	2010	China
598	HM597847	MED	2010	China
599	HM626153	MED	2010	China
600	HM626152	MED	2010	China
601	HM626151	MED	2010	China
602	HM626150	MED	2010	China
603	HM597886	MEAM1	2010	China
604	HM597884	MEAM1	2010	China
605	HM597882	MEAM1	2010	China
606	HM597881	MEAM1	2010	China
607	HM597880	MEAM1	2010	China
608	HM597879	MEAM1	2010	China
609	HM597878	MEAM1	2010	China
610	HM597877	MEAM1	2010	China
611	HM597876	MEAM1	2010	China
612	HM597875	MEAM1	2010	China
613	HM597874	MEAM1	2010	China
614	HM597873	MEAM1	2010	China
615	HM597872	MEAM1	2010	China
616	HM597871	MED	2010	China
617	HM597870	MED	2010	China
618	HM597869	MED	2010	China
619	HM597868	MED	2010	China
620	HM597867	MED	2010	China
621	HM597866	MED	2010	China
622	HM597865	MED	2010	China
623	HM597863	MED	2010	China
624	HM597862	MED	2010	China
625	HM597860	MED	2010	China
626	HM597859	MED	2010	China
627	HM597858	MED	2010	China
628	HM597857	MED	2010	China
629	HM586106	MED	2010	China
630	GU472426	MED	2010	China
631	JF773395	MED	2011	China
632	JF693933	MEAM1	2011	China
633	JF693932	MED	2011	China
634	JF693931	MED	2011	China
635	JF693930	MED	2011	China
636	JF693929	MED	2011	China
637	JF693928	MED	2011	China
638	HQ916821	Asia 1	2011	China
639	HQ916820	MED	2011	China
640	HQ916819	Asia 1	2011	China
641	HQ916818	Asia 1	2011	China
642	HQ916817	Asia 1	2011	China
643	HQ916816	MED	2011	China
644	HQ916815	MED	2011	China
645	HQ916814	MED	2011	China
646	HQ916813	Asia II 6	2011	China
647	KT972701	China 1	2011	China
648	KT972700	China 1	2011	China
649	KT972699	Asia 1	2011	China
650	KT972698	Asia II 6	2011	China
651	KT972696	Asia II 3	2011	China
652	KT972695	Asia II 3	2011	China
653	KT972694	Asia II 3	2011	China
654	KT972693	Asia II 3	2011	China
655	KT972692	Asia II 3	2011	China
656	KF373117	China 1	2011	China
657	KF373109	MED	2011	China
658	KF373107	Asia II 3	2011	China
659	KF373096	MEAM1	2011	China
660	KF373095	MEAM1	2011	China
661	KF373094	MEAM1	2011	China
662	KF373093	MEAM1	2011	China
663	KF773139	MEAM1	2011	China
664	KC661300	MEAM1	2011	China
665	KC661299	MEAM1	2011	China
666	KC661298	MED	2011	China
667	KC661297	MEAM1	2011	China
668	KC661296	MED	2011	China
669	KC661295	MED	2011	China
670	KC661294	MEAM1	2011	China
671	KC661288	MED	2011	China
672	KC661285	MEAM1	2011	China
673	KC661282	MED	2011	China
674	JQ340203	MED	2011	China
675	JQ340202	MED	2011	China
676	JQ340201	MEAM1	2011	China
677	HQ992963	MEAM1	2011	China
678	HQ992962	MED	2011	China
679	HQ992961	MED	2011	China
680	HQ992960	MEAM1	2011	China
681	HQ992959	MEAM1	2011	China
682	HQ992958	MEAM1	2011	China
683	HQ992957	MED	2011	China
684	HQ992956	MED	2011	China
685	HQ992955	MEAM1	2011	China
686	HQ992954	MEAM1	2011	China
687	HQ992953	MED	2011	China
688	KY100039	MEAM1	2012	China
689	KY100038	Asia II 9	2012	China
690	KY100037	MED	2012	China
691	KY100036	MED	2012	China
692	KY100035	MED	2012	China
693	KY100034	Asia II 3	2012	China
694	KY100033	MED	2012	China
695	KY100032	Asia II 3	2012	China
696	KY100031	MED	2012	China
697	KY100030	Asia II 3	2012	China
698	KY100029	Asia II 3	2012	China
699	KY100028	MED	2012	China
700	KY100027	MED	2012	China
701	KY100026	MEAM1	2012	China
702	KY100025	MED	2012	China
703	KY100024	MED	2012	China
704	KY100023	MED	2012	China
705	KY100022	MED	2012	China
706	KY100021	MED	2012	China
707	KY100020	Asia II 3	2012	China
708	KY100019	MED	2012	China
709	KY100018	Asia II 3	2012	China
710	KY100017	MED	2012	China
711	KY100016	MED	2012	China
712	KY100015	MED	2012	China
713	KY100012	MED	2012	China
714	KY100011	MEAM1	2012	China
715	KY100010	MED	2012	China
716	KY100009	MED	2012	China
717	KY100008	Asia II 9	2012	China
718	KT972697	Asia II 7	2012	China
719	KF142156	MED	2012	China
720	KF142153	MEAM1	2012	China
721	KC113578	MEAM1	2012	China
722	KC113577	Asia II 6	2012	China
723	KC113576	MED	2012	China
724	KC113575	Asia 1	2012	China
725	KC113574	MEAM1	2012	China
726	KC113573	MED	2012	China
727	KC113572	Asia 1	2012	China
728	KC113571	MEAM1	2012	China
729	KC113570	MEAM1	2012	China
730	KC113569	MEAM1	2012	China
731	KC113568	MED	2012	China
732	KC113567	Asia 1	2012	China
733	KC113566	MEAM1	2012	China
734	KC113565	MED	2012	China
735	KC113564	Asia 1	2012	China
736	KC113563	Asia 1	2012	China
737	KC113562	Asia 1	2012	China
738	KC113561	Asia II 6	2012	China
739	KC113560	Asia 1	2012	China
740	KC113559	MED	2012	China
741	KC113558	MED	2012	China
742	KC113557	Asia 1	2012	China
743	KC113556	Asia 1	2012	China
744	KC113555	Asia 1	2012	China
745	KC113554	Asia 1	2012	China
746	KC113553	MED	2012	China
747	KC113552	MED	2012	China
748	KC113551	MED	2012	China
749	KC113550	MED	2012	China
750	KC113549	MED	2012	China
751	KC113548	MED	2012	China
752	KC113547	China 4	2012	China
753	KC113546	China 2	2012	China
754	KC113545	China 3	2012	China
755	KC113544	China 3	2012	China
756	KC113543	MED	2012	China
757	KC113542	Asia 1	2012	China
758	KC113541	Asia 1	2012	China
759	KC113540	MED	2012	China
760	KC113539	Asia 1	2012	China
761	KC113538	Asia 1	2012	China
762	KC113537	MED	2012	China
763	KC113536	Asia 1	2012	China
764	KC113535	Asia 1	2012	China
765	KC113534	Asia II 1	2012	China
766	KC113533	Asia II 6	2012	China
767	KC113532	Asia 1	2012	China
768	KC113531	Asia 1	2012	China
769	KC113530	MED	2012	China
770	KC113529	MED	2012	China
771	KC113528	Asia 1	2012	China
772	KC113527	MED	2012	China
773	KC113526	MED	2012	China
774	KC113525	MED	2012	China
775	KC123194	Asia 1	2012	China
776	KC123193	Asia 1	2012	China
777	KC123192	Asia 1	2012	China
778	KC123191	Asia 1	2012	China
779	KC123190	Asia 1	2012	China
780	KC123189	Asia 1	2012	China
781	KC123188	Asia 1	2012	China
782	KC123187	MED	2012	China
783	KC123186	MED	2012	China
784	KC123185	MEAM1	2012	China
785	KC123184	Asia 1	2012	China
786	KC123183	Asia 1	2012	China
787	KC123182	Asia 1	2012	China
788	KC661292	MED	2012	China
789	KC661291	MEAM1	2012	China
790	KC661290	MEAM1	2012	China
791	KC661289	MED	2012	China
792	KC661287	MED	2012	China
793	KC661286	MEAM1	2012	China
794	KC661284	MED	2012	China
795	KC661283	MEAM1	2012	China
796	JX428729	MED	2012	China
797	JX428720	MED	2012	China
798	JX428716	MED	2012	China
799	JX428715	MED	2012	China
800	JX428714	MED	2012	China
801	JX428713	MED	2012	China
802	JX428731	MED	2012	China
803	JX428730	MED	2012	China
804	JX428728	MED	2012	China
805	JX428727	MED	2012	China
806	JX428726	MED	2012	China
807	JX428725	MED	2012	China
808	JX428724	MED	2012	China
809	JX428723	MEAM1	2012	China
810	JX428722	MED	2012	China
811	JX428721	MED	2012	China
812	JX428719	MEAM1	2012	China
813	JX428718	MED	2012	China
814	JX428717	MED	2012	China
815	JQ901888	MED	2012	China
816	KY100014	MEAM1	2013	China
817	KY100013	MED	2013	China
818	KT235802	MEAM1	2013	China
819	KT235801	MED	2013	China
820	KF534718	Asia 1	2013	China
821	KC936268	Asia II 9	2013	China
822	KC540758	Asia II 6	2013	China
823	KC540757	Asia 1	2013	China
824	KF452531	Asia 1	2013	China
825	KF452530	Asia II 9	2013	China
826	KF452529	Asia II 1	2013	China
827	KF452527	Asia II 3	2013	China
828	KF452526	MED	2013	China
829	KF452525	China 1	2013	China
830	KF452524	China 1	2013	China
831	KF452523	MED	2013	China
832	KF452522	Asia II 1	2013	China
833	KF452521	Asia II 1	2013	China
834	KF452520	Asia II 1	2013	China
835	KF452519	Asia II 1	2013	China
836	KF452518	Asia II 1	2013	China
837	KF452517	Asia II 1	2013	China
838	KF452516	MED	2013	China
839	KP310920	Asia 1	2014	China
840	KM821542	MED	2014	China
841	KM821541	MED	2014	China
842	KM821540	MEAM1	2014	China
843	KP310918	MEAM1	2014	China
844	KP310919	MED	2014	China
845	KT123031	Asia 1	2015	China
846	KT123037	Asia V	2015	China
847	KT123036	Asia 1	2015	China
848	KT123035	MED	2015	China
849	KT123034	Asia II 6	2015	China
850	KT123033	Asia 1	2015	China
851	KT123032	Asia 1	2015	China
852	KT123030	Asia 1	2015	China
853	KT123029	Asia 1	2015	China
854	KT123028	Asia 1	2015	China
855	KT123027	Asia 1	2015	China
856	KT123026	Asia 1	2015	China
857	KT123025	Asia 1	2015	China
858	KT123024	Asia 1	2015	China
859	KT123023	Asia 1	2015	China
860	KT123022	Asia 1	2015	China
861	KT123021	Asia 1	2015	China
862	KT123020	Asia II 6	2015	China
863	KT123019	Asia 1	2015	China
864	KT123018	Asia 1	2015	China
865	KT123017	Asia 1	2015	China
866	KT123016	Asia 1	2015	China
867	KT123015	Asia 1	2015	China
868	KT123014	Asia 1	2015	China
869	KT123013	MED	2015	China
870	KT123012	Asia 1	2015	China
871	KT123011	Asia 1	2015	China
872	KT123010	Asia 1	2015	China
873	KT123009	Asia 1	2015	China
874	KT123008	Asia 1	2015	China
875	KT123007	Asia 1	2015	China
876	KT123006	Asia 1	2015	China
877	KT123005	Asia 1	2015	China
878	KT123004	Asia 1	2015	China
879	KT123003	MEAM1	2015	China
880	KT123002	MEAM1	2015	China
881	KT123001	Asia 1	2015	China
882	KT123000	MED	2015	China
883	KT122999	MED	2015	China
884	KT122998	MED	2015	China
885	KT122997	MED	2015	China
886	KT122996	MED	2015	China
887	KT122995	MED	2015	China
888	KT122994	MED	2015	China
889	KT122993	MED	2015	China
890	KT122992	MED	2015	China
891	KT122991	MED	2015	China
892	KT122990	MED	2015	China
893	KT122989	MED	2015	China
894	KT122988	MED	2015	China
895	KT122987	MED	2015	China
896	KT122986	MED	2015	China
897	KT122985	MED	2015	China
898	KT122984	MED	2015	China
899	KT122983	Asia 1	2015	China
900	KT122982	Asia II 6	2015	China
901	KT122981	Asia II 1	2015	China
902	KT122980	Asia II 1	2015	China
903	KT122979	MED	2015	China
904	KT122978	MED	2015	China
905	KT122977	MED	2015	China
906	KT122976	Asia 1	2015	China
907	KT122975	MED	2015	China
908	KT122974	Asia II 6	2015	China
909	KT122973	MED	2015	China
910	KT122972	MED	2015	China
911	KT122971	MED	2015	China
912	KT122970	MED	2015	China
913	KT122969	Asia 1	2015	China
914	KT122968	MED	2015	China
915	KT122967	MED	2015	China
916	KT122966	MED	2015	China
917	KT122965	MED	2015	China
918	KT122964	Asia II 6	2015	China
919	KT122963	Asia 1	2015	China
920	KT122962	MED	2015	China
921	KT122961	MED	2015	China
922	KT122960	MED	2015	China
923	KT122959	Asia II 6	2015	China
924	KT122958	MED	2015	China
925	KT122957	Asia 1	2015	China
926	KT122956	Asia II 6	2015	China
927	KT122955	Asia 1	2015	China
928	KT122954	MED	2015	China
929	KT122953	MED	2015	China
930	KT122952	Asia 1	2015	China
931	KT122951	Asia 1	2015	China
932	KT122950	MEAM1	2015	China
933	KT122949	Asia 1	2015	China
934	KT122948	Asia 1	2015	China
935	KT122947	Asia 1	2015	China
936	KT265879	MED	2015	China
937	KT265878	MEAM K	2015	China
938	KT265877	China 1	2015	China
939	KT265876	MEAM1	2015	China
940	KT265875	MED	2015	China
941	KT851539	MED	2015	China
942	KY249521	Asia 1	2016	China
943	KY249520	Asia II 6	2016	China
944	KY249519	Asia II 6	2016	China
945	KY249518	Asia II 6	2016	China
946	KY249517	Asia 1	2016	China
947	KY249516	Asia 1	2016	China
948	KY249515	Asia 1	2016	China
949	KY249514	Asia 1	2016	China
950	KY249513	Asia 1	2016	China
951	KY249512	Asia 1	2016	China
952	KY249511	Asia 1	2016	China
953	KY249510	MED	2016	China
954	KY249509	Asia 1	2016	China
955	KY249508	Asia II 6	2016	China
956	KY249507	Asia 1	2016	China
957	KY249506	Asia 1	2016	China
958	KY249505	MED	2016	China
959	KY249504	Asia 1	2016	China
960	KY249503	Asia 1	2016	China
961	KY249502	Asia 1	2016	China
962	KY249501	Asia 1	2016	China
963	KY249500	Asia 1	2016	China
964	KY249499	Asia 1	2016	China
965	KY249498	Asia 1	2016	China
966	KY249497	Asia 1	2016	China
967	KY249496	Asia 1	2016	China
968	KY249495	Asia 1	2016	China
969	KY249494	Asia 1	2016	China
970	KY249493	Asia 1	2016	China
971	KY249492	Asia 1	2016	China
972	KY249491	Asia 1	2016	China
973	KY249490	MED	2016	China
974	KY249489	Asia 1	2016	China
975	KY249488	MED	2016	China
976	KY249487	MED	2016	China
977	KY249486	MED	2016	China
978	KY249485	MED	2016	China
979	KY249484	MED	2016	China
980	KY249483	Asia 1	2016	China
981	KY249482	MED	2016	China
982	KY249481	MED	2016	China
983	KY249480	Asia 1	2016	China
984	KY249479	MED	2016	China
985	KY249478	MED	2016	China
986	KY249477	MED	2016	China
987	KY249476	MED	2016	China
988	KY249475	MED	2016	China
989	KY249474	MED	2016	China
990	KY249473	Asia 1	2016	China
991	KY249472	Asia 1	2016	China
992	KY249471	MED	2016	China
993	KY249470	MED	2016	China
994	KY249469	MEAM1	2016	China
995	KY249468	MEAM1	2016	China
996	KY249467	Asia 1	2016	China
997	KY249466	MED	2016	China
998	KY249465	Asia 1	2016	China
999	KY249464	MED	2016	China
1000	KY249463	MED	2016	China
1001	KY249462	MED	2016	China
1002	KY249461	MED	2016	China
1003	KY249460	MED	2016	China
1004	KY249459	Asia 1	2016	China
1005	KY249458	Asia 1	2016	China
1006	KY249457	MEAM1	2016	China
1007	KY249456	MED	2016	China
1008	KY249455	MED	2016	China
1009	KY249454	MED	2016	China
1010	KY249453	Asia 1	2016	China
1011	KY249452	MED	2016	China
1012	KY249451	MED	2016	China
1013	KY249450	Asia 1	2016	China
1014	KY249449	Asia 1	2016	China
1015	KY249448	MED	2016	China
1016	KY249447	MED	2016	China
1017	KY249446	MED	2016	China
1018	KY249445	MED	2016	China
1019	KY249444	MED	2016	China
1020	KY249443	Asia 1	2016	China
1021	KY249442	Asia 1	2016	China
1022	KY249441	MED	2016	China
1023	KY249440	MED	2016	China
1024	KY249439	MED	2016	China
1025	KY249438	MED	2016	China
1026	KY249437	Asia 1	2016	China
1027	KY249436	Asia 1	2016	China
1028	KY249435	MED	2016	China
1029	KY249434	MED	2016	China
1030	KY249433	Asia 1	2016	China
1031	KY249432	MED	2016	China
1032	KY249431	MED	2016	China
1033	KY249430	MED	2016	China
1034	KY249429	MED	2016	China
1035	KY249428	Asia 1	2016	China
1036	KY249427	MED	2016	China
1037	KY249426	MED	2016	China
1038	KY249425	MED	2016	China
1039	KY249424	Asia 1	2016	China
1040	KY249423	Asia 1	2016	China
1041	KY249422	MED	2016	China
1042	KY249421	MED	2016	China
1043	KY249420	Asia 1	2016	China
1044	KY249419	MED	2016	China
1045	KY249418	MED	2016	China
1046	KY249417	MED	2016	China
1047	KY249416	Asia 1	2016	China
1048	KY249415	Asia 1	2016	China
1049	KY249414	MED	2016	China
1050	KY249413	MED	2016	China
1051	KY249412	Asia 1	2016	China
1052	KY249411	MED	2016	China
1053	KY249410	MED	2016	China
1054	KY249409	Asia 1	2016	China
1055	KY249408	MED	2016	China
1056	KY249407	MED	2016	China
1057	KY249406	MED	2016	China
1058	KY249405	Asia 1	2016	China
1059	KY249404	MED	2016	China
1060	KY249403	MED	2016	China
1061	KY249402	MED	2016	China
1062	KY249401	MED	2016	China
1063	KY249400	MED	2016	China
1064	KY249399	Asia 1	2016	China
1065	KY249397	MED	2016	China
1066	KY249396	MED	2016	China
1067	KY249395	Asia 1	2016	China
1068	KY249394	MED	2016	China
1069	KY249393	MED	2016	China
1070	KY249392	Asia 1	2016	China
1071	KY249391	Asia 1	2016	China
1072	KY249390	MED	2016	China
1073	KY249389	MED	2016	China
1074	KY249388	MEAM1	2016	China
1075	KY249387	China 5	2016	China
1076	KY249386	China 5	2016	China
1077	KY249385	China 5	2016	China
1078	KY249384	China 5	2016	China
1079	KY249383	MEAM1	2016	China
1080	MF579701	MEAM1	2017	China
1081	MH908659	MED	2017	China
1082	MH908658	MED	2017	China
1083	MH908657	MED	2017	China
1084	MH908656	MED	2017	China
1085	MH908655	MED	2017	China
1086	MH908654	MED	2017	China
1087	MH908653	MED	2017	China
1088	MH908652	MED	2017	China
1089	MH908651	MED	2017	China
1090	KY468422	MED	2017	China
1091	KY468421	MED	2017	China
1092	KY468420	MED	2017	China
1093	KY468419	MED	2017	China
1094	KY468418	MED	2017	China
1095	KY468417	MED	2017	China
1096	KY468416	MED	2017	China
1097	KY468415	MED	2017	China
1098	KY468414	MED	2017	China
1099	KY468413	MED	2017	China
1100	KY468412	MED	2017	China
1101	KY468411	MED	2017	China
1102	KY468410	MED	2017	China
1103	KY468409	MED	2017	China
1104	KY468408	MED	2017	China
1105	MG214610	MED	2017	China
1106	MG214609	MED	2017	China
1107	MG214608	MED	2017	China
1108	MG214607	MED	2017	China
1109	MK281491	MED	2018	China
1110	MK281490	MED	2018	China
1111	MK281489	MED	2018	China
1112	MK281488	MED	2018	China
1113	MK281487	MED	2018	China
1114	MK281486	MED	2018	China
1115	MK281485	MED	2018	China
1116	MK281484	MED	2018	China
1117	MK281483	MED	2018	China
1118	MK281482	MED	2018	China
1119	MK281481	MED	2018	China
1120	MK281480	MED	2018	China
1121	MK281479	MED	2018	China
1122	MK281478	MED	2018	China
1123	MK281477	MED	2018	China
1124	MH886415	MEAM1	2018	China
1125	MH886414	Asia II 1	2018	China
1126	MN952582	MEAM1	2018	China
1127	MN952574	MEAM1	2018	China
1128	MN952589	MED	2018	China
1129	MN952588	MED	2018	China
1130	MN952587	MED	2018	China
1131	MN952586	MED	2018	China
1132	MN952585	MED	2018	China
1133	MN952584	MED	2018	China
1134	MN952583	MED	2018	China
1135	MN952581	MED	2018	China
1136	MN952580	MED	2018	China
1137	MN952579	MED	2018	China
1138	MN952578	MED	2018	China
1139	MN952577	MED	2018	China
1140	MN952576	MED	2018	China
1141	MN952575	MED	2018	China
1142	MN952573	MED	2018	China
1143	MN952572	MED	2018	China
1144	MN952571	MED	2018	China
1145	MK790550	MED	2019	China
1146	MK577900	MED	2019	China
1147	MW187321	MEAM1	2019	China
1148	MW187313	MEAM1	2019	China
1149	MW183551	MEAM1	2019	China
1150	MW187315	MED	2019	China
1151	MW187322	MED	2019	China
1152	MW187320	MED	2019	China
1153	MW187312	MED	2019	China
1154	MW187314	MED	2019	China
1155	MW186438	MED	2019	China
1156	MW183550	MED	2019	China
1157	MT280344	MED	2019	China
1158	MT280343	MEAM K	2019	China
1159	MT280342	MEAM K	2019	China
1160	MT280341	MED	2019	China
1161	MT280340	MED	2019	China
1162	MT280339	MED	2019	China
1163	MT280338	MED	2019	China
1164	MT280337	MED	2019	China
1165	MT280336	MED	2019	China
1166	MT280335	MED	2019	China
1167	MT280334	MED	2019	China
1168	MT280333	MED	2019	China
1169	MT280332	MED	2019	China
1170	MT280331	MED	2019	China
1171	MT280330	MED	2019	China
1172	MT280329	MED	2019	China
1173	MT280328	MED	2019	China
1174	MT280327	MED	2019	China
1175	MT280326	MED	2019	China
1176	MT280325	MED	2019	China
1177	MT280324	MED	2019	China
1178	MT280323	MED	2019	China
1179	MT280322	MED	2019	China
1180	MN310600	MED	2019	China
1181	MK644085	MED	2019	China
1182	MK644084	MED	2019	China
1183	MK644083	MED	2019	China
1184	MK644082	MED	2019	China
1185	MK644081	MED	2019	China
1186	MK644080	MED	2019	China
1187	MK644079	MED	2019	China
1188	MK644078	MED	2019	China
1189	MK644077	MED	2019	China
1190	MK644076	MED	2019	China
1191	MK644075	MED	2019	China
1192	MK644074	MED	2019	China
1193	MK644073	MED	2019	China
1194	MK644072	MED	2019	China
1195	MK644071	MED	2019	China
1196	MK644070	MED	2019	China
1197	MK644069	MED	2019	China
1198	MK500941	MED	2019	China
1199	MN614437	MED	2019	China
1200	MN614436	MED	2019	China
1201	MN614435	MED	2019	China
1202	MN614434	MED	2019	China
1203	MN614433	MED	2019	China
1204	MN614432	MED	2019	China
1205	MN614431	MED	2019	China
1206	MN788336	MED	2019	China
1207	MN788335	MED	2019	China
1208	MN788334	MED	2019	China
1209	MN788333	MEAM1	2019	China
1210	MN788332	MED	2019	China
1211	MN788331	MEAM1	2019	China
1212	MN788330	MED	2019	China
1213	MN788329	MED	2019	China
1214	MN788328	MED	2019	China
1215	MN788327	MED	2019	China
1216	MN788326	MED	2019	China
1217	MN788325	MEAM1	2019	China
1218	MN788324	MEAM1	2019	China
1219	MN788323	MED	2019	China
1220	MN788322	MED	2019	China
1221	MN788321	MEAM1	2019	China
1222	MN788320	MED	2019	China
1223	MN788319	MED	2019	China
1224	MN788318	MEAM1	2019	China
1225	MN788317	MED	2019	China
1226	MN788316	MEAM1	2019	China
1227	MN788315	MED	2019	China
1228	MN788314	MED	2019	China
1229	MW720944	MED	2021	China
1230	MW720943	MED	2021	China
1231	MW720942	MED	2021	China
1232	MW720941	MED	2021	China
1233	MW720940	MED	2021	China
1234	MW720939	MED	2021	China
1235	MW720938	MEAM1	2021	China
1236	MW720937	MEAM1	2021	China
1237	MW720936	MED	2021	China
1238	MW720935	MED	2021	China
1239	MW720934	MED	2021	China
1240	MW720933	MED	2021	China
1241	MW720932	MED	2021	China
1242	MW720931	MED	2021	China
1243	MW720930	MED	2021	China
1244	MW720929	MED	2021	China
1245	MW720928	MED	2021	China
1246	MW720927	MED	2021	China
1247	MW720926	MEAM1	2021	China
1248	MW720925	MED	2021	China
1249	MW720924	MED	2021	China
1250	MW720923	MED	2021	China
1251	MW720922	MED	2021	China
1252	MW720921	MED	2021	China
1253	MW720920	MED	2021	China
1254	MW720919	MED	2021	China
1255	MW720918	MED	2021	China
1256	MW720917	MED	2021	China
1257	MW720916	MED	2021	China
1258	MW720915	MED	2021	China
1259	MW720914	MED	2021	China
1260	MW720913	MED	2021	China
1261	MW720912	MED	2021	China
1262	MW720911	MEAM1	2021	China
1263	MW720910	MED	2021	China
1264	MW720909	MED	2021	China
1265	MW720908	MED	2021	China
1266	MW720907	MED	2021	China
1267	MW720906	MED	2021	China
1268	MW720905	MED	2021	China
1269	MW720904	MED	2021	China
1270	MW720903	MED	2021	China
1271	MW720902	MED	2021	China
1272	MW720901	MEAM1	2021	China
1273	MW720900	MEAM1	2021	China
1274	MW720899	MED	2021	China
1275	MW720898	MED	2021	China
1276	MW720897	MED	2021	China
1277	MW720896	MED	2021	China
1278	AB204578	MEAM1	1991	Japan
1279	AB240967	Japan 2	2001	Japan
1280	AB204588	MED	2004	Japan
1281	AB204587	MED	2004	Japan
1282	AB204586	MED	2004	Japan
1283	AB204585	MEAM1	2004	Japan
1284	AB204584	MEAM1	2004	Japan
1285	AB204583	MEAM1	2004	Japan
1286	AB204582	MEAM1	2004	Japan
1287	AB204581	MEAM1	2004	Japan
1288	AB204580	MEAM1	2004	Japan
1289	AB204579	MED	2004	Japan
1290	AB204577	MEAM1	2004	Japan
1291	AB908076	MED	2004	Japan
1292	AB908067	MEAM1	2005	Japan
1293	DQ174537	MEAM1	2005	Japan
1294	AB908069	MEAM1	2006	Japan
1295	AB908062	MED	2006	Japan
1296	AB908061	MEAM1	2006	Japan
1297	DQ989546	MED	2006	Japan
1298	DQ989533	MEAM1	2006	Japan
1299	DQ989532	MEAM1	2006	Japan
1300	AB308127	Asia II 6	2006	Japan
1301	AB308125	Asia II 6	2006	Japan
1302	AB308124	Asia II 6	2006	Japan
1303	AB308123	Asia II 6	2006	Japan
1304	AB308119	Japan 2	2006	Japan
1305	AB308118	Japan 2	2006	Japan
1306	AB308117	Japan 2	2006	Japan
1307	AB308116	Japan 2	2006	Japan
1308	AB308115	Japan 2	2006	Japan
1309	AB308114	Japan 2	2006	Japan
1310	AB308112	Asia 1	2006	Japan
1311	AB308111	Japan 2	2006	Japan
1312	AB308110	MEAM2	2006	Japan
1313	AB908077	MED	2007	Japan
1314	AB908060	MED	2007	Japan
1315	AB440787	Asia II 6	2007	Japan
1316	AB440786	Japan 1	2007	Japan
1317	AB440785	Japan 1	2007	Japan
1318	AB440784	Asia II 6	2007	Japan
1319	AB440783	Asia II 6	2007	Japan
1320	AB308129	Japan 2	2007	Japan
1321	AB308128	Asia II 6	2007	Japan
1322	AB308126	Asia II 6	2007	Japan
1323	AB308122	Asia II 6	2007	Japan
1324	AB308120	Asia II 6	2007	Japan
1325	AB908080	MEAM1	2008	Japan
1326	AB908068	MEAM1	2008	Japan
1327	AB440792	Asia II 13	2008	Japan
1328	AB440791	Asia II 6	2008	Japan
1329	AB440790	Japan 1	2008	Japan
1330	AB440789	Japan 1	2008	Japan
1331	AB440788	Asia II 6	2008	Japan
1332	GU968881	MED	2009	Japan
1333	GU968880	MED	2009	Japan
1334	GU968884	MEAM1	2009	Japan
1335	GU968883	MED	2009	Japan
1336	GU968882	MED	2009	Japan
1337	GU968879	MEAM1	2009	Japan
1338	GU968878	Japan 2	2009	Japan
1339	AB908078	MEAM1	2011	Japan
1340	AB908063	MEAM1	2012	Japan
1341	AB908075	Japan 2	2012	Japan
1342	AB908074	MED	2012	Japan
1343	AB908073	MEAM1	2012	Japan
1344	AB908072	MEAM1	2012	Japan
1345	AB908071	MED	2012	Japan
1346	AB908070	MED	2012	Japan
1347	AB908066	MEAM1	2012	Japan
1348	AB908065	MED	2012	Japan
1349	AB908064	MEAM1	2012	Japan
1350	AB908059	MED	2012	Japan
1351	AB908056	MED	2012	Japan
1352	AB908055	MED	2012	Japan
1353	AB908079	MEAM1	2013	Japan
1354	AB908058	MED	2013	Japan
1355	AB908057	MEAM1	2013	Japan
1356	DQ174538	MEAM1	2005	South Korea
1357	DQ989531	MEAM1	2006	South Korea
1358	DQ462587	MEAM1	2006	South Korea
1359	DQ462586	MED	2006	South Korea
1360	DQ462585	MED	2006	South Korea
1361	DQ462584	MED	2006	South Korea
1362	DQ462583	MED	2006	South Korea
1363	KF468470	MED	2009	South Korea
1364	KF468469	MED	2009	South Korea
1365	KF468468	MED	2009	South Korea
1366	KF468467	MED	2009	South Korea
1367	KF468466	MED	2009	South Korea
1368	KF468465	MED	2009	South Korea
1369	KF468464	MED	2009	South Korea
1370	KF468463	MED	2009	South Korea
1371	KF468462	MED	2009	South Korea
1372	KF468461	MED	2009	South Korea
1373	KF468460	MED	2009	South Korea
1374	KF468458	MED	2009	South Korea
1375	KF468457	MED	2009	South Korea
1376	KF468456	MED	2009	South Korea
1377	KF468455	MED	2009	South Korea
1378	HM488328	MED	2010	South Korea
1379	HM488335	Japan 2	2010	South Korea
1380	HM488334	MED	2010	South Korea
1381	HM488333	MED	2010	South Korea
1382	HM488332	MED	2010	South Korea
1383	HM488331	MED	2010	South Korea
1384	HM488330	MED	2010	South Korea
1385	HM488329	MED	2010	South Korea
1386	HM488326	MED	2010	South Korea
1387	HM488315	Japan 2	2010	South Korea
1388	HM488325	MED	2010	South Korea
1389	HM488339	MED	2010	South Korea
1390	HM488338	MED	2010	South Korea
1391	HM488337	MED	2010	South Korea
1392	HM488336	MED	2010	South Korea
1393	HM488327	MED	2010	South Korea
1394	HM488324	MED	2010	South Korea
1395	HM488314	MED	2010	South Korea
1396	HM488313	MED	2010	South Korea
1397	HM488312	MED	2010	South Korea
1398	HM488311	MED	2010	South Korea
1399	HM488310	MED	2010	South Korea
1400	HM488309	MED	2010	South Korea
1401	KF468476	MED	2010	South Korea
1402	KF468475	MED	2010	South Korea
1403	KF468474	MED	2010	South Korea
1404	KF468473	MED	2010	South Korea
1405	KF468472	MED	2010	South Korea
1406	KF468471	MED	2010	South Korea
1407	KF468459	MED	2010	South Korea
1408	JF414589	MEAM1	2011	South Korea
1409	KF468496	Japan 2	2012	South Korea
1410	KF468495	Japan 2	2012	South Korea
1411	KF468494	Japan 2	2012	South Korea
1412	KF468493	Japan 2	2012	South Korea
1413	KF468492	Japan 2	2012	South Korea
1414	KF468491	Japan 2	2012	South Korea
1415	KF468490	Japan 2	2012	South Korea
1416	KF468489	Japan 2	2012	South Korea
1417	KF468488	Japan 2	2012	South Korea
1418	KF468487	MED	2012	South Korea
1419	KF468486	Japan 2	2012	South Korea
1420	KF468485	MED	2012	South Korea
1421	KF468484	Japan 2	2012	South Korea
1422	KF468483	Japan 2	2012	South Korea
1423	KF468482	MED	2012	South Korea
1424	KF468481	Japan 2	2012	South Korea
1425	KF468480	Japan 2	2012	South Korea
1426	KF468479	Japan 2	2012	South Korea
1427	KF468478	Japan 2	2012	South Korea
1428	KF468477	Japan 2	2012	South Korea
1429	KP151513	MED	2013	South Korea
1430	KP151512	MED	2013	South Korea
1431	KP151511	MED	2013	South Korea
1432	KP151510	Japan 2	2013	South Korea
1433	KP151509	MED	2013	South Korea
1434	KP151508	MED	2013	South Korea
1435	KP151507	MED	2013	South Korea
1436	KP151506	MED	2013	South Korea
1437	KP151505	MED	2013	South Korea
1438	KP151504	MED	2013	South Korea
1439	KF468501	MED	2013	South Korea
1440	KF468500	MED	2013	South Korea
1441	KF468499	MED	2013	South Korea
1442	KF468498	MED	2013	South Korea
1443	KF468497	MEAM K	2013	South Korea
1444	KT203390	Japan 2	2014	South Korea
1445	KT203389	Japan 2	2014	South Korea
1446	KT203388	Japan 2	2014	South Korea
1447	KT203387	Japan 2	2014	South Korea
1448	KT203386	Japan 2	2014	South Korea
1449	KT357793	Japan 2	2015	South Korea
1450	KT357792	Japan 2	2015	South Korea
1451	KT357791	Japan 2	2015	South Korea
1452	KT357790	Japan 2	2015	South Korea
1453	KT357789	Japan 2	2015	South Korea
1454	KT357788	Japan 2	2015	South Korea
1455	KT357787	Japan 2	2015	South Korea
1456	KT357786	Japan 2	2015	South Korea
1457	KT357785	Japan 2	2015	South Korea
1458	KT357784	Japan 2	2015	South Korea
1459	KT357783	Japan 2	2015	South Korea
1460	KT357782	Japan 2	2015	South Korea
1461	KT357781	Japan 2	2015	South Korea
1462	KT357780	Japan 2	2015	South Korea
1463	KT357779	Japan 2	2015	South Korea
1464	KT357778	Japan 2	2015	South Korea
1465	KT357777	Japan 2	2015	South Korea
1466	KT357776	Japan 2	2015	South Korea
1467	KT357775	Japan 2	2015	South Korea
1468	KT357774	Japan 2	2015	South Korea
1469	KT357773	Japan 2	2015	South Korea
1470	KT357772	Japan 2	2015	South Korea
1471	KT357771	Japan 2	2015	South Korea
1472	KT357770	Japan 2	2015	South Korea
1473	KT357769	Japan 2	2015	South Korea
1474	KT357768	Japan 2	2015	South Korea
1475	KT357767	Japan 2	2015	South Korea
1476	KT357766	Japan 2	2015	South Korea
1477	KT357765	Japan 2	2015	South Korea
1478	KT357764	Japan 2	2015	South Korea
1479	KT357763	Japan 2	2015	South Korea
1480	KT357762	Japan 2	2015	South Korea
1481	KT357761	Japan 2	2015	South Korea
1482	KT357760	Japan 2	2015	South Korea
1483	KT357759	Japan 2	2015	South Korea
1484	KT357758	Japan 2	2015	South Korea
1485	KT357757	Japan 2	2015	South Korea
1486	KT357756	Japan 2	2015	South Korea
1487	KT357755	Japan 2	2015	South Korea
1488	KT357754	Japan 2	2015	South Korea
1489	KT357753	Japan 2	2015	South Korea
1490	KT357752	Japan 2	2015	South Korea
1491	KT357751	Japan 2	2015	South Korea
1492	KT357750	Japan 2	2015	South Korea
1493	KT357749	Japan 2	2015	South Korea
1494	KT357748	Japan 2	2015	South Korea
1495	KT357747	Japan 2	2015	South Korea
1496	KT357746	Japan 2	2015	South Korea
1497	KT357745	Japan 2	2015	South Korea
1498	KT357744	Japan 2	2015	South Korea
1499	KT357743	Japan 2	2015	South Korea
1500	KT357742	Japan 2	2015	South Korea
1501	KT357741	Japan 2	2015	South Korea
1502	KT357740	Japan 2	2015	South Korea
1503	KT357739	Japan 2	2015	South Korea
1504	KT357738	Japan 2	2015	South Korea
1505	KT357737	Japan 2	2015	South Korea
1506	KT357736	Japan 2	2015	South Korea
1507	KT357735	Japan 2	2015	South Korea
1508	KT357734	Japan 2	2015	South Korea
1509	KT357733	Japan 2	2015	South Korea
1510	KT357732	Japan 2	2015	South Korea
1511	KT357731	Japan 2	2015	South Korea
1512	KT357730	Japan 2	2015	South Korea
1513	KT357729	Japan 2	2015	South Korea
1514	KT357728	Japan 2	2015	South Korea
1515	KT357727	Japan 2	2015	South Korea
1516	KT357726	Japan 2	2015	South Korea
1517	KT357725	Japan 2	2015	South Korea
1518	KT357724	Japan 2	2015	South Korea
1519	KT357723	Japan 2	2015	South Korea
1520	KT357722	Japan 2	2015	South Korea
1521	KT357721	Japan 2	2015	South Korea
1522	KT357720	Japan 2	2015	South Korea
1523	KT357719	Japan 2	2015	South Korea
1524	KT357718	Japan 2	2015	South Korea
1525	KT357717	Japan 2	2015	South Korea
1526	KT357716	Japan 2	2015	South Korea
1527	KT357715	Japan 2	2015	South Korea
1528	KT357714	Japan 2	2015	South Korea
1529	KT357713	Japan 2	2015	South Korea
1530	KT357712	Japan 2	2015	South Korea
1531	KT357711	Japan 2	2015	South Korea
1532	MW786714	Japan 2	2021	South Korea
1533	DQ174534	MEAM1	2005	Taiwan
1534	DQ174533	MEAM1	2005	Taiwan
1535	DQ174532	MEAM1	2005	Taiwan
1536	DQ174531	MEAM1	2005	Taiwan
1537	DQ174530	MEAM1	2005	Taiwan
1538	DQ174528	Asia II 13	2005	Taiwan
1539	DQ174527	Asia II 13	2005	Taiwan
1540	DQ174526	Asia 1	2005	Taiwan
1541	DQ174525	Asia 1	2005	Taiwan
1542	DQ174521	Asia II 7	2005	Taiwan
1543	DQ174520	Asia II 6	2005	Taiwan
1544	DQ174519	Asia II 1	2005	Taiwan
1545	DQ174518	Asia II 1	2005	Taiwan
1546	DQ174545	MEAM1	2005	Taiwan
1547	DQ174548	Sub Sahara Africa 2	2005	Taiwan
1548	DQ174547	Asia II 7	2005	Taiwan
1549	DQ174546	Asia 1	2005	Taiwan
1550	DQ989550	MED	2006	Taiwan
1551	DQ989549	MED	2006	Taiwan
1552	DQ989548	MED	2006	Taiwan
1553	DQ989547	MED	2006	Taiwan
1554	DQ989545	MEAM1	2006	Taiwan
1555	DQ989544	MEAM1	2006	Taiwan
1556	DQ989543	MEAM1	2006	Taiwan
1557	DQ989542	MEAM1	2006	Taiwan
1558	DQ989541	MEAM1	2006	Taiwan
1559	DQ989540	MEAM1	2006	Taiwan
1560	DQ989539	MEAM1	2006	Taiwan
1561	DQ989538	MEAM1	2006	Taiwan
1562	DQ989537	MEAM1	2006	Taiwan
1563	DQ989536	MEAM1	2006	Taiwan
1564	DQ989535	MEAM1	2006	Taiwan
1565	DQ989534	MEAM1	2006	Taiwan
1566	DQ842049	Asia II 5	2006	Taiwan
1567	FJ710451	Asia II 1	2009	Taiwan
1568	GU086342	MEAM1	2009	Taiwan
1569	GU086339	MED	2009	Taiwan

## Sheet: Table S4
	Sequences reported from Middle East countries (n=292)
Sr #	#Accession	Species	Year	Country
1	DQ365877	MED	2003	Cyprus
2	DQ365873	MEAM1	2003	Cyprus
3	AM944348	MED	2005	Cyprus
4	AM944347	MED	2005	Cyprus
5	KX397307	MEAM1	2006	Cyprus
6	EF398128	MED	2006	Cyprus
7	DQ989553	MED	2006	Cyprus
8	AM945182	MEAM1	2006	Cyprus
9	AM945181	MEAM1	2006	Cyprus
10	AM945180	MEAM1	2006	Cyprus
11	AM945179	MEAM1	2006	Cyprus
12	AM943062	MEAM1	2006	Cyprus
13	AM943517	MEAM1	2006	Cyprus
14	AM945183	MEAM1	2007	Cyprus
15	KX397309	MEAM1	2008	Cyprus
16	KX397308	MED	2008	Cyprus
17	DQ130056	MEAM1	2005	Egypt
18	DQ130055	MEAM K	2005	Egypt
19	DQ133373	MEAM1	2005	Egypt
20	DQ842043	MED	2006	Egypt
21	FJ025796	MED	2008	Egypt
22	FJ025795	MED	2008	Egypt
23	FJ025797	MED	2008	Egypt
24	FJ025794	MED	2008	Egypt
25	FJ025793	MED	2008	Egypt
26	FJ710472	MEAM1	2009	Egypt
27	FJ710471	MEAM1	2009	Egypt
28	FJ710469	MEAM1	2009	Egypt
29	FJ710468	MEAM1	2009	Egypt
30	FJ710467	MEAM1	2009	Egypt
31	FJ710465	MED	2009	Egypt
32	FJ710464	MED	2009	Egypt
33	FJ710463	MEAM1	2009	Egypt
34	FJ710462	MED	2009	Egypt
35	FJ710461	MEAM1	2009	Egypt
36	FJ710459	MEAM1	2009	Egypt
37	FJ710457	MED	2009	Egypt
38	FJ710470	MED	2009	Egypt
39	FJ710466	MEAM1	2009	Egypt
40	FJ710460	MEAM1	2009	Egypt
41	FJ710458	MEAM1	2009	Egypt
42	FJ710456	MEAM1	2009	Egypt
43	FJ710455	MED	2009	Egypt
44	GU086331	MED	2009	Egypt
45	GU977258	MEAM1	2010	Egypt
46	GU977257	MEAM1	2010	Egypt
47	GU977256	MEAM1	2010	Egypt
48	GU977255	MEAM1	2010	Egypt
49	GU977254	MEAM1	2010	Egypt
50	GU977253	MEAM1	2010	Egypt
51	GU977252	MEAM1	2010	Egypt
52	GU977251	MEAM1	2010	Egypt
53	GU977250	MEAM1	2010	Egypt
54	GU977249	MEAM1	2010	Egypt
55	GU977248	MED	2010	Egypt
56	GU977247	MED	2010	Egypt
57	GU977246	MED	2010	Egypt
58	GU977245	MED	2010	Egypt
59	LC215697	MEAM1	2014	Egypt
60	LC215696	MEAM1	2014	Egypt
61	LC215695	MEAM1	2014	Egypt
62	MG788340	MEAM1	2018	Egypt
63	MG788339	MEAM1	2018	Egypt
64	MG788338	MEAM1	2018	Egypt
65	MG788337	MEAM1	2018	Egypt
66	MG788336	MEAM1	2018	Egypt
67	MG788335	MEAM1	2018	Egypt
68	MG788334	MEAM1	2018	Egypt
69	MG788333	MEAM1	2018	Egypt
70	MG788332	MEAM1	2018	Egypt
71	MG788331	MEAM1	2018	Egypt
72	MG788330	MEAM1	2018	Egypt
73	MG788329	MEAM1	2018	Egypt
74	MG788328	MEAM1	2018	Egypt
75	MG788327	MEAM1	2018	Egypt
76	MG788326	MEAM1	2018	Egypt
77	MG788325	MEAM1	2018	Egypt
78	EU547772	MEAM1	2008	Iran
79	EU547770	MEAM1	2008	Iran
80	EU547768	MEAM1	2008	Iran
81	EU547771	MEAM1	2008	Iran
82	EU547769	MEAM1	2008	Iran
83	JN542543	MEAM1	2009	Iran
84	GU086352	MEAM1	2009	Iran
85	GU086353	MEAM1	2009	Iran
86	GU086351	MEAM1	2009	Iran
87	GU086350	MEAM1	2009	Iran
88	JN559753	MEAM1	2011	Iran
89	JN559752	MEAM1	2011	Iran
90	JN559751	MEAM1	2011	Iran
91	JN559750	MEAM1	2011	Iran
92	JN559749	MEAM1	2011	Iran
93	JN559748	MEAM1	2011	Iran
94	JN559747	MEAM1	2011	Iran
95	JN559746	MEAM1	2011	Iran
96	JN559745	MEAM1	2011	Iran
97	JN559744	MEAM1	2011	Iran
98	JN559743	MEAM1	2011	Iran
99	JN559742	MEAM1	2011	Iran
100	MT627603	MEAM1	2020	Iran
101	MT639600	MEAM1	2020	Iran
102	MT636855	MEAM1	2020	Iran
103	MT038431	MEAM1	2020	Iran
104	HM070413	MEAM1	2010	Iraq
105	KX679577	MEAM1	2015	Iraq
106	KX679576	MEAM2	2015	Iraq
107	KX679575	MEAM1	2015	Iraq
108	KX679574	MEAM1	2015	Iraq
109	MT605823	MEAM1	2019	Iraq
110	MT605820	MEAM1	2019	Iraq
111	MT605819	MEAM1	2019	Iraq
112	MT605826	MEAM1	2019	Iraq
113	MT605827	MEAM2	2020	Iraq
114	MT605824	MEAM2	2020	Iraq
115	MT605825	MEAM2	2020	Iraq
116	MT605822	MEAM1	2020	Iraq
117	MT605821	MEAM1	2020	Iraq
118	KX397313	MED	1992	Israel
119	DQ365878	MED	1998	Israel
120	MH357341	MED	2003	Israel
121	AY518191	MED	2004	Israel
122	AY518190	MEAM K	2004	Israel
123	AF418671	MEAM1	2004	Israel
124	AY582869	MED	2004	Israel
125	AY747688	MEAM1	2004	Israel
126	AY766373	MEAM1	2004	Israel
127	AY766372	MED	2004	Israel
128	AY766371	MED	2004	Israel
129	AY766370	MED	2004	Israel
130	AY766369	MEAM1	2004	Israel
131	DQ174536	MEAM K	2005	Israel
132	EF398127	MEAM1	2006	Israel
133	DQ989554	MED	2006	Israel
134	DQ989552	MEAM1	2006	Israel
135	KX397314	MEAM1	2007	Israel
136	EU760757	MED	2008	Israel
137	EU760756	MED	2008	Israel
138	EU760754	MED	2008	Israel
139	EU760751	MED	2008	Israel
140	EU760719	MEAM1	2008	Israel
141	FN557471	MEAM1	2009	Israel
142	FN557470	MED	2009	Israel
143	HM807534	MED	2010	Israel
144	HM070412	MEAM1	2010	Israel
145	LN614546	MED	2014	Israel
146	KT001178	MEAM1	2015	Israel
147	KT001177	MEAM1	2015	Israel
148	KT001176	MEAM1	2015	Israel
149	KT001175	MEAM1	2015	Israel
150	KT001174	MEAM1	2015	Israel
151	KT001173	MEAM1	2015	Israel
152	KT001172	MEAM1	2015	Israel
153	KT001171	MEAM1	2015	Israel
154	KT001170	MEAM1	2015	Israel
155	KT001169	MEAM1	2015	Israel
156	KT001168	MEAM1	2015	Israel
157	KT001167	MEAM1	2015	Israel
158	KT001166	MEAM1	2015	Israel
159	KT001165	MEAM1	2015	Israel
160	KT001164	MEAM1	2015	Israel
161	KT001163	MEAM1	2015	Israel
162	KT001162	MEAM1	2015	Israel
163	KT001158	MEAM1	2015	Israel
164	KT001157	MEAM1	2015	Israel
165	KT001156	MEAM1	2015	Israel
166	KT001155	MEAM1	2015	Israel
167	KY620209	MEAM1	2017	Israel
168	KY620208	MED	2017	Israel
169	KY628436	MED	2017	Israel
170	KY628435	MED	2017	Israel
171	KY628434	MEAM1	2017	Israel
172	KY628433	MEAM1	2017	Israel
173	KC789962	MEAM1	2009	Jordan
174	KC789957	MEAM1	2009	Jordan
175	KC789939	MEAM1	2009	Jordan
176	KC789938	MEAM1	2009	Jordan
177	KC789937	MEAM1	2009	Jordan
178	KC789935	MEAM1	2009	Jordan
179	KC789934	MEAM1	2009	Jordan
180	KC789933	MEAM1	2009	Jordan
181	KC789932	MEAM1	2009	Jordan
182	GU086347	MEAM1	2009	Jordan
183	KC789961	MEAM1	2010	Jordan
184	KC789959	MEAM1	2010	Jordan
185	KC789950	MEAM1	2010	Jordan
186	KC789947	MEAM1	2010	Jordan
187	KC789946	MEAM1	2010	Jordan
188	KC789945	MEAM1	2010	Jordan
189	KC789944	MEAM1	2010	Jordan
190	KC789943	MEAM1	2010	Jordan
191	KC789942	MEAM1	2010	Jordan
192	KC789941	MEAM1	2010	Jordan
193	KC789940	MEAM1	2010	Jordan
194	KC789929	MEAM1	2010	Jordan
195	KC789928	MEAM1	2010	Jordan
196	KC789927	MEAM1	2010	Jordan
197	KC789926	MEAM1	2010	Jordan
198	KC789936	MEAM1	2011	Jordan
199	KC789960	MEAM1	2012	Jordan
200	KC789958	MEAM1	2012	Jordan
201	KC789956	MEAM1	2012	Jordan
202	KC789955	MEAM1	2012	Jordan
203	KC789954	MEAM1	2012	Jordan
204	KC789953	MEAM1	2012	Jordan
205	KC789952	MEAM1	2012	Jordan
206	KC789951	MEAM1	2012	Jordan
207	KC789948	MEAM1	2012	Jordan
208	KC789931	MEAM1	2012	Jordan
209	KC789925	MEAM1	2012	Jordan
210	KC789949	MEAM1	2013	Jordan
211	KC789930	MEAM1	2013	Jordan
212	GU086356	MEAM1	2009	Kuwait
213	GU086355	MEAM1	2009	Kuwait
214	GU086354	MEAM1	2009	Kuwait
215	GU086346	MEAM1	2009	Kuwait
216	MH678565	MEAM1	2018	Oman
217	MH678573	MEAM1	2018	Oman
218	MH678571	MEAM1	2018	Oman
219	MH678567	MEAM1	2018	Oman
220	MH678566	MEAM1	2018	Oman
221	MH678574	MEAM1	2018	Oman
222	MH678572	MEAM1	2018	Oman
223	MH678569	MEAM1	2018	Oman
224	MH678570	MEAM1	2018	Oman
225	MH678568	MEAM1	2018	Oman
226	GU086344	MEAM1	2009	Saudi Arabia
227	GU086357	MEAM1	2009	Saudi Arabia
228	GU086358	MEAM1	2009	Saudi Arabia
229	GU086345	MEAM1	2009	Saudi Arabia
230	KT946808	MEAM1	2014	Saudi Arabia
231	KT946807	MEAM1	2014	Saudi Arabia
232	KT946806	MEAM1	2015	Saudi Arabia
233	KT946805	MEAM1	2015	Saudi Arabia
234	KT946804	MEAM1	2015	Saudi Arabia
235	AB297898	MED	2006	Syria
236	AB297897	MED	2006	Syria
237	AB297896	MED	2006	Syria
238	AB297895	MEAM1	2006	Syria
239	AB473559	MEAM1	2007	Syria
240	AB473558	MEAM1	2007	Syria
241	FJ802393	Asia II 1	2009	Syria
242	FJ802392	Asia II 1	2009	Syria
243	FJ802391	Asia II 1	2009	Syria
244	FJ802390	Asia II 1	2009	Syria
245	FJ802389	Asia II 1	2009	Syria
246	FJ802388	Asia II 1	2009	Syria
247	FJ802387	Asia II 1	2009	Syria
248	FJ710480	Asia II 1	2009	Syria
249	FJ710479	Asia II 1	2009	Syria
250	FJ998204	MED	2009	Syria
251	HM807537	MEAM1	2010	Syria
252	KP342512	MEAM1	2013	Syria
253	KP202968	MEAM1	2013	Syria
254	KP636539	Asia 1	2013	Syria
255	KP342513	MED	2013	Syria
256	KX397329	MED	1994	Turkey
257	AF342776	MED	2001	Turkey
258	AY827619	MED	2004	Turkey
259	AY827618	MED	2004	Turkey
260	AY827617	MED	2004	Turkey
261	AY827616	Asia 1	2004	Turkey
262	MK360016	MEAM1	2005	Turkey
263	MK360015	MEAM1	2005	Turkey
264	MK360014	MEAM1	2005	Turkey
265	MK360013	MEAM1	2005	Turkey
266	MK360012	MEAM1	2005	Turkey
267	MK360011	MEAM1	2005	Turkey
268	MK360010	MEAM1	2005	Turkey
269	MK360009	MEAM1	2005	Turkey
270	MK360008	MEAM1	2005	Turkey
271	MK360007	MED	2005	Turkey
272	MK360006	MED	2005	Turkey
273	MK360005	MEAM1	2005	Turkey
274	MK360004	MED	2005	Turkey
275	DQ130062	MEAM1	2005	Turkey
276	MK360023	MED	2006	Turkey
277	MK360022	MED	2006	Turkey
278	MK360021	MEAM1	2006	Turkey
279	MK360020	MEAM1	2006	Turkey
280	MK360019	MEAM1	2006	Turkey
281	MK360018	MED	2006	Turkey
282	MK360017	MED	2006	Turkey
283	FN557466	MEAM1	2006	Turkey
284	DQ842045	MEAM1	2006	Turkey
285	MH215367	MEAM K	2016	Turkey
286	MH215366	MED	2016	Turkey
287	DQ133382	MEAM1	2005	United Arab Emirates
288	KX397333	MEAM1	2006	Yemen
289	KX397332	MEAM1	2006	Yemen
290	GU086360	MEAM1	2009	Yemen
291	GU086343	MEAM1	2009	Yemen
292	GU086359	MEAM1	2009	Yemen

## Sheet: Table S5
			Regions	Sequences
			South Asia	2524
			South East Asia	757
			East Asia	1569
			Middle East	292
			Total	5142
